# Supplementary material for: Salt supplementation-induced metabolic reprogramming in Streptomyces coelicolor
Source: mSystems. 2026 Mar 3;11(3):e01718-25. doi: 10.1128/msystems.01718-25 (PMC13011467; doi:10.1128/msystems.01718-25)
Supplement: Supplemental Tables — Tables S1 to S7. [file msystems.01718-25-s0002.xlsx]

## Sheet: Supplementary Table 1
Supplementary Table 1. Accession IDs used for predicting genes involved in potassium uptake.
Accession	Characterised ortholog	Database
PTHR11537	KcsA	InterPro
PTHR43833	MthK, KtrA, TrkA	InterPro
PTHR32024	KtrB, TrkH	InterPro
PF09604	KdpF	InterPro
PTHR30607	KdpA	InterPro
PTHR43743	KdpB	InterPro
PTHR30042	KdpC	InterPro
PTHR47704	KimA	InterPro
PTHR30540	Kup	InterPro
PTHR30445	KhtT	InterPro
PTHR42751	KhtU	InterPro
MF_01412	KefB	InterPro
MF_01413	KefC	InterPro
MF_01415	KefG	InterPro
MF_01414	KefF	InterPro
PTHR43562	CpaA	InterPro

## Sheet: Supplementary Table 2
Supplementary Table 2. Various environmental stimuli tested in this study.
Description	Condition used
Normal	-
Increased salinity	100 mM sodium chloride
Increased osmolarity	100 mM sorbitol
High temperature	37ºC
Low temperature	19ºC
Ethanol	2% ethanol
N-acetyl-D-glucosamine	50 mM N-acetyl-D-glucosamine
Lincomycin	5 µM Lincomycin
Rifampicin	100 nM Rifampicin
Erythromycin	500 nM Erythromycin
Actinomycin	500 nM actinomycin D
Atenolol	20 µM atenolol
Morin	2.5 µM morin
Etoposide	10 µM etoposide
Ivermectin	10 µM ivermectin
Triclosan	10 nM triclosan
Paromomycin	50 nM paromomycin
Thiostrepton	50 nM thiostrepton
Scandium ion	100 µM scandium(III) chloride hydrate
Lanthanum ion	200 µM lanthanum(III) chloride heptahydrate
Cupric	50 µM copper(II) sulfate pentahydrate
Cobaltous	100 µM cobalt(II) sulfate heptahydrate
Nickel ion	100 µM nickel(II) sulfate heptahydrate
Hydrogen peroxide	20 µM hydrogen peroxide
Thiosulfate	1 mM sodium thiosulfate
Diamide	200 µM diamide
Methyl hydroquinone	100 µM methyl hydroquinone
Methylglyoxal	100 µM methylglyoxal
Dimethyl sulfoxide	2% dimethyl sulfoxide
Arsenate	500 µM sodium arsenate
Rhodococcus jostii	Co-cultivation with Rhodococcus jostii RHA1
Corynebacterium glutamicum	Co-cultivation with Corynebacterium glutamicum ATCC 13032

## Sheet: Supplementary Table 3
Supplementary Table 3. MS signal of differentially produced/depleted metabolites detected in the positive ionisation mode. The values are normalised by the wet cell weight (mg–1).
		Condition	NaCl–	NaCl–	NaCl–	NaCl–	NaCl–	NaCl–	NaCl–	NaCl–	NaCl–	NaCl+	NaCl+	NaCl+	NaCl+	NaCl+	NaCl+	NaCl+	NaCl+	NaCl+
		Time (h)	0.5	48	96	0.5	48	96	0.5	48	96	0.5	48	96	0.5	48	96	0.5	48	96
		Replicate	1	1	1	2	2	2	3	3	3	1	1	1	2	2	2	3	3	3
																					Adjusted P value	Adjusted P value	Adjusted P value
row ID	row m/z	row retention time																			condition	timepoint	interaction
21814	151.039	3.3347	807.407	952.374	815.147	1140.08	860.878	1007.31	1718.03	1528.14	1481.13	621.14	5240.65	278216	656.638	2280.91	418226	994.592	1517.72	551291	1.53576e-07	3.86791e-08	5.89924e-08
14235	154.086	2.53067	1401.12	2903.25	3258.07	2191.65	2660.76	3180.85	3801.66	3803.93	4668.25	2120.51	181141	229956	2213.45	245689	543636	3437.2	361428	431573	1.6071e-09	3.0062e-08	2.1699e-07
15349	156.102	2.51737	8825.55	32580.6	32057.5	22252.6	22052.2	27170.3	41355.5	48493.3	46738.2	19037.6	1.0698e+06	1.91011e+06	25302.8	1579027	6.65594e+06	27996.3	2.10628e+06	4.89587e+06	6.05725e-08	9.04632e-07	9.62331e-06
13652	163.05	2.47061	1093.52	1951.46	1248.16	1406.24	2258.48	1557.37	2137.35	4864.08	2657.04	1001.66	133411	206325	1159.52	82336.9	288882	1283.47	136528	462164	3.43593e-09	2.47253e-08	1.22634e-07
24530	169.086	3.4989	6322.48	2.91969e+06	5.15048e+06	15956	3.06967e+06	6.23608e+06	24342.4	6.66825e+06	11898225	12856.6	1.71878e+06	4.88317e+06	17271	1.68395e+06	10282570	24238	3.12842e+06	1.61942e+07	0.87694	5.47645e-10	0.251987
46114	169.122	4.84386	1629.24	2216.43	2273.93	2361.89	2076.44	3174.37	2749.16	3974.57	3923.7	1482.68	2773.88	269181	1502.49	4181.31	358269	2350.9	10313	465608	9.19596e-07	8.22193e-08	3.39077e-07
21329	175.075	3.27486	2489.94	4157.15	3444.44	4169.39	4965.45	4837.12	7798.47	9379.64	8244.62	2835.22	3564.76	302401	4245.31	2645.8	402653	4707.74	4184.38	370558	2.79605e-05	2.25758e-07	3.39077e-07
28388	175.075	3.72324	1259.23	1998.45	3209.85	2235.31	2911.61	1924.35	2316.31	2928.82	4321.51	1038.78	2722.45	339315	876.427	3087.04	451751	1094.68	2807.26	350193	9.06314e-08	5.50828e-10	3.58274e-09
30660	183.091	3.90957	896.734	212934	281553	1784.85	209180	408348	2363.94	324706	675760	2049.35	97344.9	119772	2890.54	88795.6	225819	3091.47	177766	348418	0.143718	5.50828e-10	0.0323373
30791	183.102	3.93058	85062.7	25743353	40795415	210593	3.20589e+07	5.69262e+07	340487	5.62555e+07	9.74586e+07	206783	1.36777e+07	1.70598e+07	334423	13868460	32725650	390925	2.64006e+07	5.65032e+07	0.234918	1.82869e-09	0.0977787
30142	183.112	3.85686	922.08	162798	305771	2111.26	205180	378079	2501.74	359261	654360	845.018	112426	142178	2932.3	105529	235671	3119.96	145612	361578	0.143718	1.82869e-09	0.311551
28023	187.076	3.72295	500	874.354	837.474	904.774	1092.17	947.165	1061.83	1230.41	1486.19	536.561	3365.77	422997	603.449	1659.12	623060	754.773	902.913	558674	6.37118e-08	5.35783e-09	2.04538e-08
21780	189.055	3.30188	2474.69	2171.29	1263.53	3750.27	1565.59	1553.97	5061.4	2336.53	2754.14	2365.23	15048.7	653878	2769.93	6008.75	1035239	2785.61	3426.76	1.34768e+06	8.75842e-08	2.66312e-07	7.16898e-08
22309	190.123	3.35286	500	908.954	500	526.316	881.714	526.316	2037.27	1180.79	1053.14	859.854	259368	355818	333.333	532046	888818	384.615	499491	703327	2.72452e-09	6.00794e-08	9.19182e-08
30888	190.123	3.94683	839.356	864.695	917.009	2094.83	940.582	526.316	3307.94	1260.42	1195.74	1565.4	141358	179273	1429.34	280050	461149	1765.27	227311	330325	1.62584e-09	1.24686e-06	1.21813e-07
20954	193.049	3.20139	2162.53	3692.58	3895.88	3887.38	3375.15	4462.32	6901.3	7811.64	7523.52	3263.71	2768.99	342739	3651.26	2838.41	493461	4432.86	4398.75	604191	6.71897e-06	8.04869e-08	2.43276e-07
14050	197.092	2.55179	1198.06	3439.71	3304.04	2387.86	3104.08	3758.67	3122.39	5230.04	4862.35	1392.7	111633	262881	1784.63	117056	489322	1726.94	257389	427924	4.6343e-09	1.16574e-08	1.88659e-07
35732	197.105	4.2554	1366.25	156078	182515	2245.38	176768	268665	1577.35	307824	468697	1913.73	99852.8	249696	2405.03	92619.7	444427	2128.01	140553	660982	0.993989	1.1775e-10	0.060089
37335	197.108	4.28357	500	108362	149352	1060.71	125553	347839	2025.04	370787	479231	1289.92	95798.1	186243	1119.24	59774.3	243658	1663.06	97887.2	467065	0.516993	2.28278e-09	0.286911
38642	197.117	4.28839	70429.9	19752165	25823080	194475	2.26278e+07	3.7262e+07	279532	4.35063e+07	59840100	177893	1.44242e+07	35423418	303450	1.32175e+07	6.25718e+07	335191	2.06142e+07	8.74126e+07	0.571425	7.54821e-10	0.140523
35770	197.128	4.24997	1741.06	141239	201926	2803.33	163791	45113	4672.41	266303	347220	2014.93	91504.3	269957	2389.32	104991	515782	3877.19	161824	5087.51	0.557727	9.37108e-05	0.93767
27460	199.075	3.77279	1021.29	9349.98	10075	2356.87	10789.3	12599.4	2341.46	13690.7	16141.7	602.729	34261.2	337116	797.694	31174	447968	691.031	56929.3	550755	1.13218e-06	2.6595e-10	1.4904e-07
17339	199.096	2.8721	1547.82	6207.81	10732	1830.68	9216.08	20917	3511	19879.9	35330.4	1671.45	46458.3	665104	1528.79	58690.4	1.13583e+06	1605.6	317277	1.95584e+06	2.44932e-05	1.84383e-07	0.000258989
36070	199.123	4.29031	870.903	1578.17	149371	1937.95	126534	3650.84	2071.32	250587	371909	1612.83	82552.9	220908	2286.28	69583.8	411622	2408.14	127853	492962	0.205083	0.000818077	0.714709
21803	201.102	3.32275	349151	5576.36	8608.03	727584	5365.97	10363.2	1500143	9943.82	23630.3	55817	5788.25	14993.7	73869.6	9156.78	36687	75555.8	16486.7	35837.9	0.109292	2.95588e-07	0.000367859
30804	206.117	3.89579	1410.91	4000.87	3705.54	1779.55	3586.49	3833.61	3059.2	5594.6	6727.84	1138.09	119157	120869	1389.13	221058	223910	2395.03	391568	226253	4.81514e-08	5.11039e-08	2.07276e-06
23295	208.133	3.32799	1444.09	1999.47	1810.79	1612.59	1702.85	2881.64	2815.03	4275.69	4089.86	1514.62	1.47438e+06	1.35051e+06	1668.2	2003634	3.31223e+06	1589.92	1.20886e+06	3.59164e+06	1.97218e-10	2.48338e-09	1.5311e-08
18480	208.133	3.02503	1362.63	1511.73	1501.3	1436.64	1546.62	1756.54	2306.49	2136.81	2079.77	1470.43	174352	189404	1668.2	223907	476002	1513.98	517007	585104	1.12241e-09	4.36735e-08	8.90225e-08
34054	210.149	4.23761	871.391	915.084	958.352	1035.47	1131.31	1204.14	1160.11	2752.52	1649.88	668.711	360915	518607	657.681	515040	1.35942e+06	836.149	555146	936440	1.92131e-10	1.82869e-09	9.32937e-09
17754	210.149	2.93586	1091.69	1188.75	1128.73	897.582	1202.03	526.316	1398.71	1609.48	1502.2	798.477	926237	931978	826.832	1.35431e+06	3335768	962.981	2.37938e+06	2.15316e+06	1.76428e-10	4.46392e-09	1.07363e-08
21979	210.149	3.31127	873.94	1777.26	2577.62	526.316	1002.63	1741.67	1344.39	2241.08	1266.24	1323.76	4332857	5099760	333.333	7.65537e+06	1.37583e+07	995.216	1.05195e+07	1.06046e+07	2.08525e-10	2.01939e-09	1.92167e-08
45258	211.087	4.85873	463691	841237	901511	1.02678e+06	750056	946053	1.7343e+06	1.41139e+06	1559362	855322	3215.72	2744.41	1.00957e+06	3200.7	4042.33	1.15918e+06	7393.75	6287.27	1.86181e-09	1.54089e-07	1.5976e-07
20406	213.112	3.17361	2140.08	9602.31	14088.7	3171.4	13061.5	21784.6	6689.84	22618.6	47461.7	3404.55	63859.6	220640	2643.28	87662.1	3.87351e+06	4294.63	367717	5.22723e+06	0.000393669	2.04822e-05	0.00596353
24037	213.112	3.36454	1685.01	2585.73	2912.16	1653.69	13061.5	3027.18	4628.49	3733.79	5697.6	1728.76	12257.4	2.31099e+06	2070.77	14932.8	162400	2662.83	52263.8	223871	0.000229358	0.000207454	0.000858582
59528	213.185	5.7077	1285.24	2611.57	2121.94	1977.21	4376.29	2228.62	2388.59	5204.21	4136.44	1261.91	312299	2.19778e+06	1098.22	141257	2.28172e+06	1903.22	101537	1.04781e+06	2.945e-09	1.06042e-08	6.82201e-08
27112	215.071	3.75382	885.791	1247.21	916.138	919.485	935.183	975.809	1497.39	1356.66	1393.02	595.348	21891.6	2.38215e+06	569.453	7849.53	3.31779e+06	776.537	2216.86	3.1655e+06	5.75692e-08	3.65046e-08	6.21564e-08
19508	217.049	3.14004	4257.55	2720.31	2731.28	4468.23	3202.63	2279.77	8600.15	4410.57	3202.42	5030.13	38518.1	1.42783e+06	2991.61	15553.4	2.12136e+06	6665.79	2432.69	2.76988e+06	3.31386e-06	1.65344e-05	3.48847e-06
24551	217.05	3.54136	500	500	844.71	526.316	786.509	1033.15	555.556	555.556	1142.52	333.333	1862.08	316408	333.333	1051.55	464852	384.615	2513.72	596348	1.6071e-09	1.1775e-10	2.36587e-09
21055	217.086	3.22948	500	4194.39	5486.67	1008.16	4220.67	8505.51	1668.34	5095.53	9056.05	333.333	3780.44	382763	333.333	2841.68	437435	384.615	1267.77	388116	0.000727599	8.39844e-10	1.4904e-07
14392	219.075	2.58128	1412.8	1728.34	1898.4	2418.91	2390.64	2307.76	1823.74	4563.55	4995.06	1331.79	307655	570017	1027.07	351647	1.33966e+06	1532.49	862313	1255567	3.35787e-09	2.74248e-08	1.41328e-07
12488	219.075	2.38388	2039.72	1996.39	2237.3	4412.38	962.177	2307.76	7716.69	4563.55	1994.54	2868.22	307655	570017	5020.18	351647	1.33966e+06	5961.66	862313	1255567	1.06937e-08	1.37668e-05	1.33702e-06
22621	219.113	3.49258	848771	10376.1	10830.3	1.80885e+06	11591.9	12994.6	3.24358e+06	17240.9	14529.8	139398	6075.39	5883.96	168863	7018.37	12130.2	165427	8350.45	9488.57	2.44932e-05	6.71847e-10	0.000598427
33704	220.097	3.9615	810.029	1358.23	1082.84	1559.64	1101.45	1106.78	1568.63	1097	1244.67	1112.66	29421.3	1244.59	1062.52	48888.1	31749.7	1151.44	475192	215533	0.00189515	0.0307772	0.0280884
17019	221.079	2.93695	807.941	1442	3240.58	1413.44	3478.26	5483.73	2316.96	7033.42	11137.8	775.466	12501.6	148657	1499.16	17300.4	300371	1521.59	90032.2	496825	9.16962e-05	8.76552e-06	0.00141813
20686	224.128	3.21505	2383.92	5043.43	5453.7	4783.69	3997.79	5058.03	5364.07	8796.32	8155.28	3521.28	312789	245480	3453.23	238067	422426	4660.28	382583	272190	2.47506e-09	2.74435e-08	2.27455e-07
21320	226.143	3.3738	857.666	500	778.383	975.55	526.316	872.687	1148.89	1364.39	1261.59	612.148	166300	268953	744.519	373895	677151	801.757	320801	489834	3.13306e-10	1.40104e-08	1.88658e-08
30380	227.07	3.77943	863.18	10600.2	11300	1485.31	11297.8	13331.6	1212.4	17266.1	17725.1	620.264	39687.8	391247	664.393	36679.8	476862	784.891	64091.3	603985	6.91928e-08	4.51612e-11	6.76015e-08
21677	230.117	3.12198	9089.81	3462.11	2525	19170.4	4527.41	19763.9	34743.1	3987.67	4959.78	1177.68	225304	110241	2157.06	289991	329276	3325.07	738992	370098	5.10396e-05	0.000552402	4.15748e-06
32551	230.116	3.98124	1938.74	8064.23	3034.02	2882.59	3709.17	1424.69	4220.86	8939.46	2311.82	2311.12	131239	138591	2611.87	235108	450461	2959.08	254660	322453	2.66486e-08	4.41378e-07	1.40422e-06
17587	232.132	2.95388	500	500	899.476	526.316	941.527	526.316	1312.97	1460.33	1479.21	333.333	93000.7	90584.6	661.617	149790	375258	1384.94	265920	253268	7.86959e-08	2.67453e-06	7.50927e-06
21886	232.131	3.36364	500	500	500	526.316	526.316	526.316	555.556	1164.88	555.556	550.527	452231	295540	333.333	740034	1.00257e+06	799.951	1.34845e+06	882706	2.97188e-10	1.16574e-08	3.55493e-08
24918	233.08	3.50386	2448.97	6195.88	5842.42	3924.26	8153.89	11590.9	16751.4	16248.2	26155.6	1854.78	9333.05	332959	4792.84	7345.19	505202	8629.58	12991.5	843895	0.00335677	3.09124e-05	0.000428529
20176	235.095	3.17841	1146.26	3839.6	8753.67	1716.75	5727.97	12648.7	4988.27	12986.6	20158.3	1568.95	23764.9	584709	1896.36	31896.3	1.18209e+06	3827.07	152476	1.57848e+06	2.35114e-05	1.25498e-06	0.000496334
23883	235.096	3.4271	1100.79	2829.14	4728.45	1023.57	3683.21	7519.56	1460.22	5640.45	12074.6	863.093	5001.51	691724	1043.98	3746.17	1.01569e+06	1675.99	10088.5	1.07366e+06	6.41914e-07	1.53462e-09	2.43276e-07
20477	235.095	3.16486	1286.65	5422.95	8753.67	1705.04	6577.14	11716.1	4988.27	12986.6	13646.9	987.283	7088.07	584709	1332.87	4942.59	392031	1763.59	10212.8	651684	0.000179005	1.85866e-08	2.52657e-06
46856	236.201	4.91861	500	500	500	526.316	526.316	526.316	555.556	555.556	555.556	333.333	318791	558574	333.333	274038	1.07192e+06	384.615	89067.6	800560	6.48665e-11	7.45033e-10	2.37056e-09
25823	243.065	3.60918	736.45	936.034	1217.57	1085.73	2072.29	1570.5	1799.68	1426.46	1796.38	983.406	3503.28	255819	1415.41	1702.88	422615	1202.78	1067.23	326645	3.07164e-07	3.37968e-08	1.07269e-07
27612	245.081	3.79715	984.35	19017.1	19349	1360.55	20013.5	24219.6	2000.09	26748.7	29797.4	1022.4	63993.6	592852	743.681	59349.7	859716	1193.23	105487	1.05497e+06	1.74701e-07	5.7515e-11	2.86479e-07
23313	248.127	3.42121	978.909	1566.11	1547.17	1596.93	1426.69	1893.55	2121.81	2636.94	3107.18	1419.45	632698	888249	1568.31	1.00967e+06	2.50287e+06	1566.79	1.65825e+06	2.43235e+06	2.75462e-10	6.61823e-09	3.23222e-08
36493	248.201	4.29622	1080.64	20704.5	22255.8	6158.39	42889.5	54652.9	3208.2	66737.1	83148.3	2018.31	8.06954e+06	3591246	5190.65	9.64369e+06	9.74306e+06	1961.28	1.53517e+07	8.74881e+06	9.9626e-08	7.05956e-09	9.80586e-06
25587	250.089	3.53352	500	500	500	526.316	526.316	526.316	555.556	555.556	555.556	333.333	211180	139101	333.333	224180	218786	384.615	405084	270432	2.0867e-12	5.7515e-11	1.29409e-10
52321	250.217	5.2521	500	1438.75	1499.65	526.316	2003.69	1885.37	555.556	3480.5	3398.68	333.333	1.07787e+06	1.40767e+06	333.333	1.51242e+06	3.67816e+06	384.615	1.02444e+06	2.91284e+06	7.68096e-11	8.778e-11	3.06592e-09
43829	251.163	4.78145	2694.29	3457.89	4807.94	3237.06	4271.06	8096.63	3562.35	6257.15	12409.8	2181.74	18530.2	262112	2181.17	34221.2	539547	4044.3	34669.6	168038	1.06633e-06	2.29338e-07	1.52306e-05
24702	252.106	3.55344	1558.24	500	500	526.316	1358.95	1251.57	555.556	555.556	555.556	333.333	169744	227044	333.333	233235	448152	384.615	421953	371180	3.16056e-09	4.28494e-08	6.21564e-08
20497	255.17	3.22149	1167.42	344606	23448.3	1825.87	302149	338930	3840.35	515212	2298.46	2123.99	230773	16123.3	2832.66	813.034	18197.6	3720.55	385613	20102.9	0.406139	0.00726856	0.466072
32053	258.133	3.9599	820.393	940.389	881.43	885.784	1000.69	1036.98	555.556	1474.65	1570.03	551.876	157567	452622	333.333	226370	1.23351e+06	810.268	616606	481438	2.09057e-09	1.85866e-08	9.97171e-08
20366	259.06	3.27938	1415.72	1178.62	1101.24	526.316	526.316	988.646	555.556	2266.2	555.556	911.254	13746.9	828591	1649.04	3223.7	1.30747e+06	1640.05	1416.96	1.80578e+06	6.55207e-07	2.59994e-06	2.98753e-06
22875	259.06	3.31337	1415.72	1178.62	1101.24	526.316	526.316	526.316	555.556	2266.2	555.556	911.254	13746.9	828591	1649.04	5336.51	14302.2	1640.05	2388.09	1.80578e+06	0.000498868	0.00827855	0.00548598
33634	259.096	4.14364	958.551	3073.29	3713.4	1226.66	3608.1	4604.27	1743.84	4137.06	4658.04	600.617	24438.3	398308	970.439	26603.1	758540	1197.98	7579.94	848557	1.93518e-07	7.46766e-09	3.59733e-07
25445	261.075	3.60392	723.884	1213.34	1082.49	526.316	1455.54	1374.18	1076.59	1810.43	1808.48	333.333	12751.1	1.36061e+06	638.11	5309.77	1.73035e+06	384.615	1385.56	1.65506e+06	4.09884e-07	3.22776e-08	1.4904e-07
21722	262.18	3.28207	1015.59	969.971	902.752	1033.13	1023.3	1086.57	1740.06	1282.03	1743.23	673.832	42770.2	448595	771.94	98518.4	963185	1123.24	224863	1.05295e+06	4.18564e-09	8.83878e-08	1.22634e-07
22800	264.196	3.53817	751.781	500	811.92	867.364	526.316	526.316	1124.61	985.818	1481.27	611.789	222927	1.92661e+06	749.939	428469	4204584	757.674	1.16857e+06	3.38395e+06	3.78087e-10	1.78616e-08	2.69161e-08
41439	264.196	4.58938	500	500	806.879	526.316	851.601	851.37	555.556	555.556	1103.84	333.333	33128.7	196737	333.333	46823.3	367771	384.615	25970.4	160581	1.32531e-10	4.58205e-10	3.29024e-09
51248	269.092	5.13773	3624.15	477475	478397	6474.98	573100	665513	11352.2	948935	1.08241e+06	5806.36	1125	1073.22	5581.74	1142.73	1711.36	6319.8	2229.15	2888	6.17504e-10	1.57956e-05	7.16898e-08
35989	271.108	4.2481	879.524	18848.6	23722.1	1462.92	12837.1	15212.9	1760.61	34156.7	49412.7	617.768	323344	206095	748.092	292284	331383	1002.81	732766	509724	7.0515e-06	2.01939e-09	4.98287e-05
26210	275.091	3.68393	1497.93	855.807	1093.4	4952.13	877.317	1136.9	3523.33	1507.31	1225.77	1809.5	1055.22	687017	2371.54	3069.91	993088	2097.82	6042.74	1.24584e+06	2.7706e-07	3.5461e-07	1.22172e-07
26284	276.171	3.60245	1730.17	165601	161707	3640.14	226758	260925	5828.65	382524	370425	4467.92	93936.6	171152	4129.06	128390	367203	5560	228410	329387	0.865794	3.67712e-09	0.235574
37374	277.106	4.35254	797.387	1143.4	1359.2	810.905	955.896	1097.78	555.556	1416.07	1143.46	574.868	2073.64	181564	650.645	1965.73	342975	836.712	1545.17	340952	1.59514e-09	1.70518e-10	2.12274e-09
18205	279.086	3.11904	787.914	2155.53	2162.76	1143.07	2441.72	3859.98	2047.08	2998.66	4129.57	857.449	9161.4	726652	1075.58	5440.36	1.08955e+06	1358.27	5585.88	1.10505e+06	1.38887e-08	8.39844e-10	1.88658e-08
15347	279.134	2.64455	853.576	66552.6	84734.5	1459.58	81129.3	99562.9	1867.89	169823	202869	970.365	174876	554986	1070.81	171468	1.01597e+06	1391.29	261135	898970	0.00060973	1.1775e-10	0.00170975
31233	280.115	4.00474	500	500	500	787.364	526.316	1311.66	1003.76	24969.7	555.556	333.333	37840.3	81449.7	333.333	64776	424257	761.303	221025	113483	0.000155541	0.000575604	0.0018143
30809	280.123	3.88772	500	254845	264371	526.316	363463	390210	1234.05	623728	647710	681.912	218510	428069	333.333	199579	705964	384.615	341730	901863	0.509542	5.7515e-11	0.139428
26192	281.126	3.61719	500	485611	504979	943.763	638490	715293	1795.55	1.21741e+06	1.4493e+06	760.381	303398	379976	909.96	401250	1.12068e+06	906.986	871928	1.12313e+06	0.490592	2.67046e-10	0.792348
54202	283.096	5.30958	500	6888.48	5129.8	526.316	7428.76	7445.9	555.556	9451.62	7594.48	333.333	10457.9	1.03204e+06	333.333	5611.14	954992	384.615	384.615	1.17309e+06	0.00475067	1.77849e-07	2.09853e-05
28989	285.076	3.60051	1941.91	5697.89	2460.47	1632.78	5990.92	2853.04	2252.61	16236.6	10384	1273.54	78764.8	992416	1433.59	45603.8	1.24058e+06	1201.17	17553.1	1.30331e+06	1.1774e-06	1.40774e-07	1.82217e-06
30303	285.076	3.98117	2391.02	2103.49	1473.69	2057.31	3009.75	3335.57	3431.78	2709.52	2936.48	1736.32	17159.7	2.15975e+06	1423.36	12811.6	2.93965e+06	1668.82	4767.97	2.09308e+06	1.08567e-08	5.35783e-09	1.07363e-08
25933	287.091	3.58755	848.647	14384.9	21262.3	1855.49	13183.8	23073.5	1395.46	19476.3	28029.7	770.47	21118.4	363955	1184.96	18475.1	507766	1108.92	22491.3	475900	1.44934e-06	4.14197e-11	1.97919e-07
46835	287.091	4.97139	1310.09	38906.3	2278.46	1387.96	38847.8	3128.69	1230.3	40506.2	2113.09	861.035	487333	1.18368e+06	333.333	388406	2.00359e+06	944.047	1.73491e+06	4.14803e+06	5.30751e-08	2.01939e-09	1.4904e-07
27453	289.107	3.82924	4718.79	18017	14654.2	7683.25	21020.9	26399.1	10998.9	31243.1	40061.8	5044.08	88514.8	885616	5734.67	61971.1	1.29349e+06	6291.48	24422.5	1259591	1.0004e-05	7.05407e-08	7.49487e-06
70672	289.178	6.52455	1222.95	2365.7	2141.23	1922.43	2358.2	3500.11	2402.63	6534.59	5673.07	1387.82	262569	197375	1046.85	238484	444807	384.615	310240	309488	9.9626e-08	6.96838e-08	9.33266e-07
51178	291.074	5.12796	2915.06	322491	315583	4067.38	360433	410179	9288.45	612825	785482	3929.51	333.333	789.686	4142.33	333.333	1271.22	7200.69	1411.43	2431.04	6.19727e-09	0.000766033	6.22163e-07
27984	292.191	3.83786	2181.35	3063.82	1380.71	1646.46	2076.92	3779.5	4647.76	3736.26	6967.91	1202.2	35856.5	205578	1248.55	71771.8	445734	1631.41	95479.7	438695	6.35237e-07	1.56077e-06	4.65184e-06
28772	293.137	3.87237	1972.59	4295.04	2338.38	2285.9	2237.28	2456.31	3977.03	4840.83	5219.38	1772.78	23739.7	1.04041e+06	2000.43	17028.2	1.08823e+06	3230.99	23162.6	1.01363e+06	6.19727e-09	1.06266e-08	3.4504e-08
26366	297.073	3.64387	1240.63	500	984.919	2242.65	1011.71	1059.62	2407.39	1794.73	1414.36	739.744	1641.41	540351	710.389	896.119	1.02364e+06	1078.86	384.615	1.22668e+06	3.14526e-06	4.44611e-08	5.44043e-08
12937	298.097	2.39799	401413	7037.19	22887.9	714672	8363.78	21941.1	1.13665e+06	8268.34	44225.7	410979	3813.77	3773.22	661081	5773.84	5694.64	562633	7539.48	8078.16	0.000970766	4.77783e-10	0.0115897
28833	300.123	3.62126	819.982	13847.7	20152.8	1163.75	15372.3	25139.8	1792.93	25158.1	38652	803.239	33693.8	16205.4	846.104	33918.8	27007.2	1121.38	399837	210209	0.187058	1.10094e-05	0.248742
20981	301.07	3.22937	1229.66	32833.2	19509	1844.83	41908.3	23578.9	3208.13	57768.4	36315.8	1957.81	599357	19176590	2059.15	231169	27539990	5575.26	95858.7	3.42087e+07	1.04625e-07	2.38816e-09	6.96326e-07
24671	301.071	3.57278	969.178	2481.93	4573.62	1112.12	4175.86	6768.23	555.556	4578.89	6726.87	575.253	15956	2.58247e+06	333.333	8617.69	3.27253e+06	669.176	3826.01	4.10694e+06	1.61166e-07	6.49408e-10	4.80899e-08
27921	301.107	3.7259	2381.59	1069.23	1082.28	1450.66	1737.1	1621.14	2340.27	3986.44	2366.39	1721.68	3649.83	627253	1706.17	1557.77	871978	1617.1	1685.89	1.07602e+06	2.77051e-07	3.86791e-08	4.01155e-08
20303	302.074	3.22807	500	6664.83	4022.4	526.316	7574.92	4707.94	555.556	10844.9	8268.67	333.333	103936	3.5757e+06	333.333	4818.54	4941464	384.615	17686.5	115765	0.00230265	8.42191e-06	0.00145227
22243	303.086	3.38291	500	2395.68	1620.36	980.736	1632.84	1550.84	555.556	2668.96	2584.02	605.099	30880.4	6.25268e+06	602.931	12913.3	7.94368e+06	1075.73	3711.86	6.89675e+06	2.50753e-08	6.31725e-09	6.3628e-08
34809	303.086	4.19715	1486.48	2653.94	3334.39	2950.98	3129.19	4144.7	3661.92	1572.63	2651.85	1871.47	24982	2.13351e+06	2009.47	9786.75	3.09898e+06	2178.62	3550.09	3.71931e+06	1.61166e-07	5.2827e-08	1.88659e-07
30174	303.086	3.71858	500	5661.09	2875.5	856.272	5349.35	3439.55	1128.63	9954.75	5527.58	2139.39	251143	2.74685e+07	333.333	98204.1	3.47704e+07	655.035	14149.8	3.30122e+07	3.32243e-07	6.09692e-08	1.22509e-06
44927	303.157	4.85434	500	1069.95	1276.94	791.812	1229.27	526.316	1424.91	3018.64	1896.21	774.629	17677.4	172121	836.405	24198.9	314073	1170.69	116137	390892	5.39635e-07	7.54881e-06	3.04478e-05
24960	305.091	3.60209	719.424	1039.12	1492.3	526.316	2011.78	1075.75	1132.76	1369.13	949.732	579.941	6576.28	562242	776.323	4235.67	4441.02	821.716	1406.55	703169	0.0096852	0.00730713	0.0164531
27945	305.102	3.74799	1464.45	64896.5	57239.2	2704.7	108047	112153	3783.55	104596	134656	1907.47	223084	1.35821e+06	2124.17	159591	2.05551e+06	3323.17	58357.1	1.9993e+06	0.000256903	1.18236e-09	0.000174775
29102	307.117	3.71563	980.767	3967.68	4111.48	1178.72	5479.61	6116.43	1616.27	7310.73	8723.91	804.71	22218.8	342712	868.177	17495	438252	1125.12	8213.98	343937	3.19817e-07	1.53462e-09	3.2231e-07
33020	307.153	4.08695	1741.76	5674.24	3732.97	2244.92	5928.73	4233.37	4361	11643.4	10109.2	2491.78	60838.8	2.13476e+06	1863.09	21305	2520674	3447.42	7235.9	4.00354e+06	1.91806e-06	3.86375e-07	2.38347e-06
27463	315.05	3.70348	500	500	500	526.316	526.316	526.316	555.556	555.556	555.556	333.333	3692.4	345436	333.333	1330.34	408107	384.615	384.615	535155	3.19817e-07	6.498e-08	1.07269e-07
30903	315.05	3.97331	500	500	500	526.316	526.316	526.316	555.556	555.556	555.556	333.333	6669.2	495054	333.333	4857.88	493923	384.615	1917.64	948652	1.1116e-09	1.12168e-09	2.9444e-09
21456	319.081	3.35238	937.805	8946.24	5284.28	1404.69	10268.6	5746.74	1673.74	14926.4	7969.41	1153.75	162134	10163760	794.866	57537	13520775	1225.23	22638.9	1.7155e+07	2.66486e-08	1.53462e-09	4.82422e-08
22335	320.112	3.4314	856.138	1732.04	1976.64	872.518	1512.03	1190.96	1505.37	2060.65	2215.44	779.666	3926.69	530474	855.666	2690.09	697180	990.703	1812.96	582819	5.26006e-09	4.69056e-10	2.85112e-09
25924	323.052	3.6014	500	500	1074.79	526.316	526.316	1433.27	555.556	555.556	2319.13	333.333	2257.44	272181	333.333	1895.57	456985	384.615	1021.24	576691	7.35139e-09	2.02363e-10	7.58931e-09
26620	325.069	3.72969	1580.18	1055.76	873.988	1465.83	2701.44	2350.37	2389.62	2973.27	2374.6	1061.93	10270.4	548788	1552.49	5906.25	1.11397e+06	1480.45	3603.52	1.10298e+06	2.10142e-07	1.34363e-07	1.4904e-07
22572	325.068	3.4095	804.95	1024.67	500	526.316	526.316	526.316	555.556	5181.2	2235.27	333.333	2217.78	436834	333.333	333.333	633852	384.615	1780.81	587900	0.000197123	3.8514e-06	4.65184e-06
29392	329.1	3.80806	905.358	2127.37	3043.62	847.547	2390.02	2755.13	1021.31	4045.95	3687.04	563.951	11875.5	957262	622.91	8825.86	1497269	869.483	6094.92	1014004	1.40451e-09	6.79818e-11	2.37056e-09
39411	329.102	4.48772	708.211	3907.46	6845.63	863.677	5008.12	9876.67	555.556	3341.85	9861.59	527.888	2050.12	312448	333.333	1784.3	345544	384.615	384.615	415152	0.00933226	2.28278e-09	9.3187e-07
33795	329.136	4.17259	1026.86	1181.1	1067.5	1121.27	1212.42	3357.8	1713.69	2175.32	2226.77	843.288	4867.06	270152	1268.91	2065.24	376773	1183.01	1717.84	625959	8.93738e-07	5.56846e-08	3.39077e-07
27938	331.045	3.69972	500	500	500	526.316	526.316	526.316	555.556	1143.7	555.556	551.118	5504.19	5.50764e+06	333.333	985.208	6.97592e+06	724.525	384.615	8.16134e+06	1.39016e-07	3.75156e-08	5.62947e-08
20657	336.109	3.21605	500	3071.89	2753.6	1156.86	3251.48	2367.3	4800.61	2418.29	6126.48	660.723	15665.6	928516	1207.65	1940.91	1.18853e+06	835.724	2968.52	1.56114e+06	0.000100646	1.43753e-06	1.222e-05
20503	341.063	3.2349	500	5296.42	3637.8	526.316	6110.01	4086.47	555.556	13124.4	8632.96	714.739	77202.1	1341492	333.333	32137.8	2.84151e+06	384.615	23290.3	2987116	1.10346e-07	1.18236e-09	2.77483e-07
22521	342.066	3.24403	1436.33	2353.3	1334.6	1931.6	2565.28	1181.57	3958.93	6624.64	1827.61	1793.87	17961.3	237240	2887.92	4876.15	499521	384.615	5980.13	587940	3.66166e-05	4.72855e-05	8.36274e-06
27718	345.095	3.77568	500	2237.95	2042.02	526.316	2387.52	2646.98	555.556	2801.62	2962.02	582.973	5899.3	329111	333.333	5502.28	568358	384.615	9705.17	725232	3.93358e-09	8.778e-11	5.65675e-09
39292	349.122	4.37337	500	500	500	526.316	526.316	526.316	555.556	555.556	555.556	333.333	51805.9	49339.2	333.333	145891	152432	384.615	540797	398045	1.06646e-07	3.4171e-06	4.2081e-06
21385	357.037	3.24078	500	1246.61	1059.23	526.316	1157.33	1225.89	555.556	1631.25	1613.4	333.333	9192.33	172134	333.333	5221.58	480224	384.615	3712.68	548419	2.7519e-08	2.01939e-09	4.01155e-08
57514	392.27	5.62079	500	500	500	526.316	526.316	526.316	555.556	555.556	555.556	333.333	1.4481e+06	373083	333.333	3227463	858739	384.615	177464	55868.5	1.96758e-07	7.24502e-06	8.63103e-06
35684	393.227	4.28181	1205.02	78611.6	107220	1024.51	69397.8	153536	1702.86	107545	153023	1099.45	42708.3	153869	820.202	54278	288719	1238.9	47103.4	449073	0.862857	5.7515e-11	0.00932134
62598	394.285	6.08624	500	1543.19	500	526.316	2512.49	1466.29	555.556	1852.35	2382.84	6469.01	1807772	447373	333.333	2.95572e+06	1474423	384.615	591438	361122	3.10066e-07	5.06856e-06	0.000130633
57379	408.264	5.51013	500	500	500	526.316	526.316	526.316	555.556	555.556	555.556	333.333	594012	337315	333.333	610102	542468	384.615	295578	103244	2.75462e-10	5.80096e-09	1.36737e-08
22284	419.29	3.3405	500	500	500	526.316	526.316	526.316	555.556	555.556	555.556	333.333	281126	326125	333.333	746849	1125797	384.615	731350	604245	6.48665e-11	1.0598e-09	2.9444e-09
33454	426.275	4.24393	500	1008.76	1717.21	526.316	3177.85	2658.64	555.556	2647.09	3480.57	333.333	444833	168176	333.333	661067	365187	384.615	428403	311794	1.12241e-09	4.77783e-10	3.96101e-08
36405	426.275	4.35584	500	1780.22	1717.21	526.316	3177.85	2658.64	555.556	2647.09	3480.57	333.333	444833	673431	333.333	661067	1.42143e+06	384.615	1.05656e+06	1.25664e+06	1.14814e-10	6.79818e-11	4.06362e-09
58658	427.259	5.69005	500	500	500	526.316	526.316	526.316	15455	555.556	555.556	333.333	143841	82759.8	333.333	226376	198667	384.615	446514	216820	3.27399e-06	0.000246095	1.00645e-05
27035	436.139	3.73802	832.094	500	500	526.316	526.316	526.316	555.556	1715.05	1165.04	521.917	103651	3.05492e+06	333.333	80807.9	4843936	384.615	21750.1	5.28819e+06	3.23938e-09	2.10235e-08	4.82422e-08
37122	438.155	4.16881	500	500	500	764.699	526.316	526.316	555.556	555.556	555.556	333.333	18592.1	129336	333.333	2858.65	886002	384.615	2782	612990	8.42497e-07	2.23304e-06	2.04637e-06
30783	438.155	4.06145	500	500	500	764.699	526.316	526.316	555.556	555.556	555.556	333.333	18592.1	529495	333.333	15044.7	251974	384.615	2782	122131	1.74701e-07	1.08336e-06	9.48211e-07
21689	441.272	3.34396	500	1467.37	1260.13	526.316	975.902	1018.78	555.556	1236.47	1746.3	333.333	260981	118456	333.333	457423	543618	384.615	691786	299604	1.40451e-09	2.31969e-09	5.44043e-08
25977	454.149	3.80092	500	500	500	1021.14	526.316	526.316	555.556	555.556	555.556	333.333	28497.7	695219	333.333	21182.5	1.20968e+06	384.615	6253.2	1.13139e+06	1.59514e-09	7.46766e-09	1.07363e-08
36866	458.265	4.33649	500	500	500	526.316	883.113	526.316	555.556	1678.16	555.556	333.333	235748	180028	333.333	221418	383679	384.615	306827	331176	9.57225e-11	7.45033e-10	3.38046e-09
50374	459.249	5.0584	500	3225.77	3190.71	526.316	5996.57	6459.96	555.556	13148.1	10475.8	333.333	197628	661876	333.333	208555	1.09161e+06	384.615	251687	1.25999e+06	2.00247e-08	4.77783e-10	3.57727e-07
22752	473.262	3.30313	500	500	500	526.316	526.316	526.316	555.556	555.556	555.556	333.333	231323	391769	333.333	488480	1184923	384.615	647486	966484	6.47932e-11	7.38982e-10	2.37056e-09
28723	476.131	3.75469	500	500	500	526.316	526.316	526.316	555.556	555.556	555.556	333.333	18576	617535	333.333	13272.7	1453488	384.615	5428.88	1.32714e+06	3.3842e-10	1.12168e-09	2.9444e-09
49986	481.231	5.06687	500	2821.5	2450.4	526.316	4153.71	4493.91	555.556	8834.65	10525.8	333.333	149502	366321	333.333	149521	728345	384.615	217031	823673	4.81514e-08	1.19925e-09	9.5311e-07
27139	492.106	3.68503	500	500	500	526.316	526.316	526.316	555.556	555.556	555.556	333.333	5746.81	144704	333.333	4810.68	433770	384.615	1358.18	398173	3.78089e-08	4.26342e-08	7.16898e-08
48014	497.204	5.06559	1446.13	1837.03	1896.9	526.316	3638.2	4187.58	2207	6813.53	7993.38	833.664	85181.7	205968	1118.25	98922.1	526874	384.615	175612	606379	2.44664e-06	5.35804e-07	3.5679e-05
21603	526.207	3.26781	500	500	500	526.316	526.316	526.316	555.556	555.556	555.556	333.333	7242.25	253413	333.333	5158.86	709464	384.615	384.615	692980	4.98919e-06	3.86511e-06	4.70081e-06
78067	592.43	7.16821	500	500	500	526.316	526.316	526.316	555.556	555.556	555.556	333.333	39983.1	333.333	333.333	2.15956e+06	3831.15	384.615	4572.01	384.615	0.03088	0.012845	0.0141738
26247	605.165	3.75085	500	500	500	526.316	526.316	526.316	555.556	555.556	555.556	333.333	2206.79	7.70408e+06	333.333	333.333	9139470	384.615	384.615	7.53777e+06	9.45496e-09	7.45033e-10	2.37056e-09
22381	605.165	3.42362	500	500	500	526.316	526.316	526.316	555.556	555.556	555.556	333.333	333.333	350108	333.333	333.333	398908	384.615	384.615	221715	6.48665e-11	8.78214e-13	8.78214e-13
78214	608.424	7.17966	500	500	500	526.316	526.316	526.316	555.556	555.556	555.556	333.333	192092	1297.27	333.333	927760	34160.3	384.615	39121.1	384.615	0.00110866	0.00150621	0.00170268
21649	619.144	3.27953	500	500	500	526.316	526.316	526.316	555.556	555.556	555.556	333.333	1551.74	1077575	333.333	333.333	1.54732e+06	384.615	384.615	1.9379e+06	1.63247e-08	8.91147e-10	2.85112e-09
28156	627.148	3.75804	500	500	500	526.316	526.316	526.316	555.556	555.556	555.556	333.333	885.738	589352	333.333	333.333	1.07586e+06	384.615	384.615	1.11304e+06	1.68037e-09	8.9566e-11	2.50785e-10
21748	637.155	3.27006	500	500	500	526.316	526.316	526.316	555.556	555.556	555.556	333.333	7880.13	5.76996e+06	333.333	1646.64	7.53513e+06	384.615	384.615	9.38314e+06	1.41056e-07	3.5579e-08	6.21564e-08
50456	639.171	5.14169	2474.4	91273.4	92836.7	1231.64	71440.6	69432.1	1858.26	90671.2	84762.7	1877.3	13080.8	226395	333.333	8190.43	341091	384.615	8543.93	94407.7	0.0081818	1.18431e-08	0.00108123
39207	647.176	4.82495	500	500	500	526.316	526.316	526.316	555.556	555.556	555.556	333.333	4647.23	143014	333.333	3936.43	336220	384.615	384.615	293116	3.95151e-06	2.38605e-06	2.98257e-06
26066	647.174	3.63039	500	500	500	526.316	526.316	526.316	555.556	555.556	555.556	333.333	2503.59	233135	333.333	819.163	375596	384.615	384.615	394853	1.61166e-07	1.86454e-08	3.96101e-08
52221	656.198	5.16979	2481.97	128688	109568	1762.67	90696.9	88914.2	2583.25	111294	109996	2026.21	19979.3	296906	333.333	12792.6	434528	384.615	14733.6	159594	0.00800826	4.55875e-09	0.000644484
21789	659.137	3.27531	500	500	500	526.316	526.316	526.316	555.556	555.556	555.556	333.333	2880.76	679680	333.333	333.333	1.47332e+06	384.615	384.615	1.67666e+06	5.39635e-07	3.88349e-08	6.76015e-08
29455	661.082	3.89378	500	500	500	526.316	526.316	526.316	555.556	555.556	555.556	333.333	333.333	648543	333.333	333.333	753394	384.615	384.615	898337	1.82201e-13	1.58125e-15	1.58125e-15
38486	663.171	4.43866	500	500	500	526.316	526.316	526.316	555.556	555.556	555.556	333.333	8206.02	191467	333.333	4959.19	365253	384.615	384.615	511777	8.32565e-06	7.61674e-06	9.12695e-06
20681	955.229	3.1763	500	500	500	526.316	526.316	526.316	555.556	555.556	555.556	333.333	333.333	465009	333.333	333.333	469274	384.615	384.615	481895	8.71607e-15	6.4499e-17	6.4499e-17

## Sheet: Supplementary Table 4
Supplementary Table 4. MS signal of differentially produced/depleted metabolites detected in the negative ionisation mode. The values are normalised by the wet cell weight (mg–1).
		Condition	NaCl–	NaCl–	NaCl–	NaCl–	NaCl–	NaCl–	NaCl–	NaCl–	NaCl–	NaCl+	NaCl+	NaCl+	NaCl+	NaCl+	NaCl+	NaCl+	NaCl+	NaCl+
		Time (h)	0.5	48	96	0.5	48	96	0.5	48	96	0.5	48	96	0.5	48	96	0.5	48	96
		Replicate	1	1	1	2	2	2	3	3	3	1	1	1	2	2	2	3	3	3
																					Adjusted P value	Adjusted P value	Adjusted P value
row ID	row m/z	row retention time																			condition	timepoint	interaction
28114	151.113	4.27574	3535.61	618926	984917	8814.81	684465	1.04059e+06	14480.5	1.61337e+06	2.26009e+06	8805.85	422477	973412	15328.4	431728	2373466	16910.4	961178	3.00606e+06	0.572822	6.8094e-09	0.273166
12972	161.035	2.59786	2260.25	4002.1	2847.19	2611.2	4274.91	2970.81	2458.21	14873.1	5156.42	1745.08	141278	213704	1552.38	130366	631626	2018.61	247018	702563	1.96496e-07	1.89408e-07	2.83692e-06
21043	167.071	3.52818	3465.28	1.27181e+06	2.30752e+06	7331.43	1.75986e+06	3.10056e+06	17725.3	3.22574e+06	6.74256e+06	6444.24	869836	1.61135e+06	13943.5	1.09588e+06	6.26369e+06	13608.2	2.13893e+06	7.32687e+06	0.951953	4.69723e-09	0.568186
19490	178.051	3.35431	500	2629.11	5622.75	1428.49	3834.03	8765.24	1947.93	8194.39	19794.6	867.99	45746.9	38132.3	1491.28	267792	462120	1849.04	467065	898405	0.000320402	5.32832e-05	0.0186664
24742	181.087	3.92051	46029	10335012	13669340	154611	1.73595e+07	2.96802e+07	216293	2.60442e+07	3.30247e+07	123293	5.46968e+06	5.76144e+06	317275	7755103	23476510	247451	1.15095e+07	2.6736e+07	0.531938	3.5052e-08	0.177801
20740	189.056	3.41885	1460.19	3737.03	3767.67	1996.75	5240.05	5723.12	4782.51	12880.5	4235.47	1468.62	2905.94	274627	2330.61	3365.74	203491	2864.14	10345.5	640873	0.000411753	4.30707e-06	1.89096e-05
19485	191.035	3.29601	500	3962.14	2815.68	1364.94	2569.58	1816.3	2043.24	9749.3	7760.28	1176.43	71837.1	3244417	1301.1	15056.7	3.1019e+06	1623.47	11898.6	5.41151e+06	1.59559e-06	3.50884e-07	5.62435e-06
20227	193.014	3.3531	1425.99	500	500	526.316	526.316	526.316	555.556	555.556	1688.94	333.333	6211.63	255848	333.333	3689.77	566440	1155.9	1764.5	461602	1.12934e-06	8.36129e-07	1.99552e-06
28597	195.103	4.28703	35800.9	7.36356e+06	1.16555e+07	151036	1.31424e+07	1.92229e+07	182000	2.0084e+07	27470390	98504.3	4.56327e+06	1.16222e+07	270467	7945807	4.07232e+07	196157	1.12214e+07	3.45984e+07	0.683782	2.12043e-08	0.3065
16267	197.082	2.88518	1214.17	5787.38	11093.9	526.316	15305	32784.7	555.556	21403.9	49186.3	333.333	40319.7	491881	1243.52	79785.3	1.96532e+06	384.615	397999	1.86118e+06	0.000363163	1.73726e-07	0.00311156
28367	199.076	4.33339	500	500	500	526.316	526.316	526.316	555.556	555.556	555.556	333.333	20027.7	80350.6	333.333	11036.5	140501	384.615	40190.7	457271	5.00451e-08	2.9004e-07	5.3961e-07
24087	199.076	3.84192	500	58321.7	56667.3	526.316	37564.7	41264.4	555.556	102165	104159	333.333	202186	1.29042e+06	333.333	109766	1.30518e+06	1433.39	423494	3.05468e+06	0.000128454	1.26978e-09	0.00111985
18410	211.097	3.30335	1418.77	12639.8	20184.2	526.316	27065.7	58483.9	2086.2	48157.5	88435.8	1236.04	96140.6	2.04138e+06	1042.57	231977	6898095	1232.48	812756	5.4403e+06	3.55772e-05	4.12828e-08	0.00075525
19253	213.056	3.31586	500	1176.55	500	526.316	526.316	526.316	2339.39	2661.41	555.556	889.232	11550.9	302708	333.333	2121.86	339955	1205.55	2947.45	791702	8.10149e-06	3.60455e-05	8.69983e-06
19529	231.066	3.28927	500	500	500	526.316	526.316	526.316	555.556	555.556	555.556	333.333	39806.1	893482	333.333	333.333	863441	384.615	384.615	2.17208e+06	0.000270211	0.000110001	0.000142136
21260	231.066	3.60914	500	500	500	526.316	526.316	526.316	555.556	555.556	555.556	333.333	333.333	266863	333.333	333.333	356246	384.615	384.615	832134	1.05618e-08	1.02597e-10	1.02597e-10
19723	233.047	3.27726	4267.18	3719.74	4021.69	526.316	3257.83	4439.85	4204.6	4687.25	4052.13	2663.96	4982.78	235946	2703.71	2643.01	227907	3305.49	3526.28	533280	0.000127745	5.2286e-06	4.10225e-05
18809	233.082	3.21654	500	39571.3	60602.3	526.316	41697.4	73704.2	1679.1	150531	305546	333.333	48285.5	426097	903.55	26805.8	7.6372e+06	1252.81	28964.3	7.09598e+06	0.0795977	1.95032e-07	0.00794726
20263	233.082	3.42859	500	2947.43	3041.36	526.316	2220.54	5002.66	1679.1	6360.38	13086.7	333.333	3309.09	426097	997.593	2076.44	761181	1161.07	2594.01	1.12399e+06	0.000238631	1.02811e-07	1.48848e-05
26558	239.071	4.16866	1403.19	1441.05	2133.6	1512.2	1327.87	1492.36	555.556	555.556	2519.97	333.333	1851.56	333048	333.333	1499.03	352990	384.615	1305.76	438704	1.87046e-06	1.9708e-09	3.26624e-08
32288	239.071	4.74179	500	2077.7	3863.44	1546.07	1353.86	4290.12	555.556	3198.22	9941.3	333.333	1297.73	324316	333.333	2078.52	545528	384.615	1640.43	740579	0.000115793	2.58461e-09	5.98045e-07
34106	241.087	4.96741	500	36524.3	2548.47	526.316	32194.7	2237.98	555.556	42250.6	4412.71	333.333	489191	1.06935e+06	333.333	289838	1.60654e+06	384.615	1.77818e+06	4.06366e+06	1.6189e-07	9.54445e-10	5.93694e-07
18616	243.029	3.29946	500	500	500	526.316	526.316	526.316	2544.36	2444.3	2333.87	333.333	3258.73	451882	333.333	333.333	155973	2126.64	384.615	887024	0.00218672	0.000150552	0.000179387
20269	243.029	3.43615	500	500	500	526.316	526.316	526.316	2544.36	555.556	555.556	333.333	3258.73	451882	1436.4	333.333	35937.5	2126.64	384.615	887024	0.000849971	0.000741757	0.000452201
24499	243.067	3.82778	1600.17	20628.4	17402.5	1791.38	27504.3	34890.2	4082.06	36991.3	42011.6	1741.39	75197	583282	1783.36	77736.1	890565	2623.95	159133	1.09944e+06	5.69702e-06	2.15099e-09	3.19028e-05
21743	243.066	3.63839	5620.12	20628.4	17402.5	6646.03	27504.3	34890.2	23061.6	36991.3	42011.6	3422.87	75197	583282	7043.09	77736.1	890565	7872.67	159133	1.09944e+06	9.30758e-05	6.62664e-07	9.04554e-05
30546	253.051	4.57665	500	23954.8	27046.1	526.316	4262.01	5964.17	555.556	55402.6	73710.8	333.333	79457.7	421309	333.333	11602.2	7121.23	384.615	98668.5	1146494	0.269022	0.000121814	0.401917
39328	253.051	5.46367	1392.77	11613.1	13248.2	2182.35	10876.9	15113.1	3858.32	33322.3	41871.6	2773.06	80588.6	234190	1443.71	80902.8	439779	3134.56	73558.5	589044	4.34309e-05	1.0363e-07	0.00106071
19185	255.066	3.27689	500	1219.02	500	526.316	1397.13	526.316	555.556	3301.61	2499.95	333.333	14076.7	464062	333.333	6097.96	768737	1248.6	4506.68	1.02281e+06	1.6112e-06	7.41745e-07	2.95612e-06
22222	257.082	3.85082	1417.75	9512.44	8645.13	3133.18	9325.09	10616.4	4706.09	5505.16	19599.5	1986.82	52242.1	1.41691e+06	2138.68	26913	1.61157e+06	4086.21	26117.4	1.76154e+06	4.19179e-07	1.01209e-08	1.43527e-06
27193	257.081	4.1177	1254.08	12327.8	11816.6	1870.07	10948	12906.8	555.556	27557	36547.5	1060.85	88509	330878	333.333	66328.4	1.81045e+06	384.615	51323.5	2.88816e+06	0.000363163	8.22606e-08	0.000204533
28384	257.081	4.28631	1254.08	12327.8	11816.6	1418.2	10948	12906.8	555.556	27557	36547.5	1060.85	88509	1.53479e+06	333.333	66328.4	3194476	1241.63	3038.89	4.7813e+06	0.00209676	1.40886e-06	0.000813912
17819	259.061	3.13198	500	500	1992.99	526.316	526.316	1320.21	555.556	3197.02	4565.55	333.333	5154.97	327570	333.333	2540.15	709257	384.615	4558.22	969289	6.15126e-06	8.49413e-08	6.49646e-06
24303	261.113	3.85322	500	77248.8	20334.7	1759.36	50996.1	62166.7	555.556	20647.9	33571.8	1090.49	23198	3.18392e+06	333.333	17973.2	3060620	1098.69	2292.44	2.22007e+06	0.0228432	7.62675e-08	7.97253e-05
21521	261.113	3.62917	500	77248.8	80014.9	1733.23	50996.1	62166.7	555.556	177154	231347	1090.49	388493	76253.8	333.333	129182	55874	1098.69	142773	5184890	0.355981	6.40882e-06	0.731341
26185	269.045	4.07375	2239.9	1229.27	2260.93	2492.86	526.316	526.316	7845	2158.46	555.556	2191.14	6565.25	348570	3248.81	1870.73	161576	3269.15	5252.4	1.02828e+06	2.04396e-05	0.000470293	2.39146e-05
24238	269.045	3.86792	1207.37	2386.68	1588.83	526.316	1578.99	526.316	555.556	3440.85	555.556	333.333	20424.1	348570	960.637	15030.6	161576	384.615	12453.4	1.02828e+06	1.57639e-06	1.40886e-06	3.2817e-06
33975	269.046	4.82124	500	500	500	526.316	526.316	526.316	555.556	555.556	2022.06	333.333	1181.43	373878	333.333	4616.28	574045	384.615	3033.85	957017	2.79224e-07	3.6949e-08	2.42035e-07
18592	273.077	3.25997	500	20051.9	8608.33	1630.6	17034	7397.8	555.556	43989.2	32036.7	1135.72	293120	8.68788e+06	333.333	78624.9	661453	1199.82	72096.1	1.89868e+07	0.000199119	9.16157e-07	0.000630495
20224	273.076	3.46005	1345.59	500	1434.54	1359.88	1509.61	1634.33	1894.77	2523.32	3143.19	1135.72	3114.83	389533	906.295	1310.92	110025	1261.4	2129.17	1.06545e+06	9.44303e-05	4.30707e-06	2.05923e-05
17127	275.058	3.17847	2396.62	1992.6	1440.27	2023.79	1855.37	1713.41	1900.42	2764.09	3312.88	1342.78	333.333	34692.8	1241.64	974.798	336287	2056.5	384.615	341969	0.0164292	1.22638e-05	1.48848e-05
21941	275.092	3.67009	1551.53	1606.95	1950.14	2859.99	1913.77	2799.83	555.556	2028.46	2587.59	1025.85	2917.89	1.33946e+06	333.333	1912.69	1.35822e+06	1485.15	1921.47	1.56892e+06	2.92214e-06	2.66893e-08	1.94953e-07
24873	275.092	3.93303	500	500	1462.78	1539.53	1913.77	2760.27	555.556	555.556	1772.26	333.333	1982.4	1.33946e+06	333.333	1160.35	1.35822e+06	384.615	1557.58	1.56892e+06	6.26041e-07	2.39112e-09	5.37832e-08
28704	275.092	4.35441	500	1578.88	2050.23	1526.93	1906.62	1797.93	555.556	2726.29	3663.88	872.958	7597.9	1.03838e+06	333.333	5063.44	2.11098e+06	384.615	4131.91	2.34306e+06	2.93857e-07	4.28038e-09	1.03006e-07
27171	275.129	4.20506	500	10237.3	28395.4	526.316	9028.3	25486.5	555.556	27657.5	91494.4	333.333	12955.7	646598	333.333	5132.44	799481	384.615	5849.76	1.5815e+06	0.0103596	9.54445e-10	3.52946e-05
16222	277.107	3.01161	1461.84	1495.02	1477.57	1559.22	1873.5	1862.96	555.556	3692.24	3967.87	871.961	6888.62	311994	333.333	5024.81	416780	384.615	5123.91	387496	4.11783e-06	4.34749e-08	5.47716e-07
21949	277.108	3.64353	500	15540.2	14366.7	526.316	2869.32	4590.12	555.556	46086.4	44305.8	882.044	52796	201952	333.333	7763.52	68199.4	384.615	20751.7	438546	0.0525445	6.373e-06	0.0802621
39717	283.061	5.65136	500	2090.3	4817.19	1737.94	3352.52	8221.84	2099.56	5832.18	18021.4	1464.58	17517.2	174214	1357.06	8694.13	361066	384.615	3471.4	361148	0.00153503	1.9221e-06	0.00151712
24498	283.061	4.01326	500	1896.53	1502.64	526.316	1797.07	526.316	555.556	2453.89	2266.9	333.333	11106.7	2588935	333.333	5620.17	3782407	384.615	3623.98	3.48796e+06	2.67568e-08	1.06527e-09	7.04983e-09
20603	285.04	3.47428	500	5582.79	6226.25	526.316	4532.95	4367.26	555.556	16080.6	21715.9	333.333	51471.7	242350	333.333	31374.8	486702	384.615	33797.8	1244931	3.62886e-05	2.03204e-08	8.75459e-05
30646	289.144	4.5931	500	3897.49	10740.3	526.316	4416.34	12819	555.556	12931.8	37383.3	333.333	5371.9	169863	333.333	2733.05	318538	384.615	2795.43	570231	0.0184294	4.644e-09	8.70874e-05
16529	291.087	3.14179	1521.67	1518.7	1660.61	2254.88	2233.63	1880.07	2208.72	2160.5	2139.85	908.756	2976.32	287900	899.005	2127.66	517394	2165.97	2171.41	990124	6.26041e-07	2.09487e-08	3.91444e-08
23472	291.123	3.90294	500	1375.53	1278.8	526.316	1508.39	1756.52	555.556	2004.21	3729.06	333.333	16622.8	911515	333.333	6606.37	842633	384.615	3361.14	790125	1.75183e-07	2.63078e-09	1.50507e-07
31483	297.04	4.62764	500	162812	185698	1385.04	170045	198181	3643.5	414621	469168	1641.42	581458	2.90637e+06	1329.53	431896	5.05889e+06	2206.75	687312	7.73283e+06	0.000363163	1.04083e-09	0.00390855
22014	298.108	3.69257	1225.18	19374.4	31995.2	2082.53	20328.4	32913	1745.63	42385.4	56068.8	1002.11	55874.3	17028.7	333.333	44009.9	28901.1	384.615	703475	8281.38	0.644323	2.08744e-06	0.018841
17071	299.056	3.15356	500	500	500	526.316	526.316	526.316	555.556	555.556	555.556	333.333	1340.89	370014	333.333	333.333	452348	384.615	384.615	779930	1.24901e-07	2.15099e-09	4.51258e-09
19730	299.057	3.39768	1635.11	1594.03	3508.92	2584.74	2489.74	2985.37	10348.7	4347.94	7812.54	333.333	2888.19	299699	5701.18	5966.05	383353	2606.47	3518.96	638200	0.0034644	8.26044e-05	0.000316436
21493	299.056	3.59581	1240.14	1594.03	3508.92	526.316	2489.74	2985.37	555.556	4347.94	7812.54	333.333	11622	2.00536e+06	333.333	5966.05	2.43296e+06	384.615	3518.96	4153800	7.73842e-07	1.71514e-09	1.35889e-07
22802	301.062	3.73085	500	500	500	526.316	526.316	526.316	555.556	2537.76	555.556	333.333	1271.02	508197	333.333	1324.2	585307	384.615	2680.68	955323	2.31398e-07	2.71789e-08	3.86408e-08
19958	301.072	3.42058	500	7231.82	6452.2	526.316	7839.12	5077.6	555.556	30710	22082.6	900.944	60640.2	9.06554e+06	333.333	21141.6	1.09867e+07	384.615	9230.02	1.41753e+07	4.58141e-06	8.87616e-09	1.79147e-06
23155	301.072	3.74078	500	11087.2	7562.25	1964.11	8321.24	6046.96	4769.92	1993.49	18670	2914.55	517741	20086695	333.333	154894	2.42456e+07	3284.84	47677.9	3.38654e+07	6.29478e-06	1.47947e-06	6.80311e-05
26073	301.072	4.05772	1927.84	500	1636.32	2652.94	526.316	526.316	6944.66	555.556	555.556	3085.9	3951.27	247497	3424.04	1492.89	308272	4719.95	1512.91	449054	3.07778e-07	1.69228e-06	7.86701e-07
20758	303.077	3.57991	500	500	500	526.316	526.316	526.316	555.556	2016.33	555.556	333.333	10872	449344	333.333	2725.47	572013	384.615	1423.78	751473	6.39136e-07	3.41139e-07	4.82964e-07
23880	305.102	3.65746	1382.05	59347.9	60709.7	2380.66	115126	133303	555.556	134024	160593	1393.48	291091	2.54794e+06	333.333	262868	5.63918e+06	384.615	103513	3.9663e+06	0.00161531	1.78019e-09	0.000169198
25547	305.139	4.12499	500	5409.91	2769.95	526.316	3808.32	3202.38	555.556	10746.6	10964.6	333.333	62388.8	1.81705e+06	333.333	13947.1	2085743	384.615	5728.65	4.77574e+06	1.23892e-05	4.30463e-08	5.82987e-06
24538	313.035	3.96269	500	3655.19	6443.28	526.316	3253.14	7127.37	2139.87	14035.5	17992.7	333.333	75383	4.75939e+06	1814.39	30313.8	7300986	1590.29	34126.6	12443200	2.74491e-06	7.7588e-08	2.05923e-05
21939	313.035	3.64756	500	500	500	526.316	526.316	526.316	555.556	555.556	2429.04	333.333	5521.23	577856	333.333	2072.95	740995	384.615	5159.66	1.33028e+06	1.3904e-07	2.12043e-08	1.73554e-07
19138	317.067	3.2294	500	7421.51	5172.05	526.316	10873.5	7082.4	555.556	14451.2	9476.7	1091.62	100500	4.20734e+06	333.333	54347.3	9.9885e+06	384.615	22823	8.64487e+06	1.69478e-07	9.92084e-10	2.59448e-07
16184	317.067	3.14027	500	6143.89	5172.05	526.316	10873.5	7082.4	555.556	14451.2	9476.7	1091.62	5014.86	3.02298e+06	333.333	1389.94	6629161	384.615	22823	257957	0.00448457	2.69526e-06	0.000285302
23931	321.098	3.71245	1638.07	321094	293342	2702.44	313357	414271	555.556	708382	730523	1204.55	1.03158e+06	3.39905e+06	946.614	555192	4950119	384.615	366318	8.08478e+06	0.0184618	4.69447e-10	0.00205953
24559	329.03	3.85364	500	1299.36	1325.13	526.316	526.316	526.316	555.556	2725.5	555.556	1048.96	10285.4	1.10221e+07	333.333	2373.49	13047015	384.615	384.615	2.08696e+07	2.8438e-06	4.50607e-07	7.79835e-07
30537	329.233	4.56722	461863	83023.2	67056.2	731350	52027.5	43941.7	1.41655e+06	116102	101138	626821	12601	1195.1	653972	9746.4	1102.6	913661	9939.39	1709.52	2.31398e-07	9.92084e-10	6.29936e-06
26446	333.062	4.09139	500	2719.45	2141.03	526.316	2692.13	2613.85	555.556	5156.85	3495.42	333.333	8625	1.99847e+06	333.333	2436.71	1.91558e+06	384.615	1673.44	2.12981e+06	4.19179e-07	8.77455e-10	2.16697e-08
24520	333.062	3.92122	500	2719.45	2141.03	526.316	2692.13	2613.85	555.556	8485.04	5441.88	333.333	7703.27	295883	1199.72	4694.48	377308	384.615	10838	319303	8.10149e-06	3.6949e-08	7.07008e-06
17248	339.049	3.21584	500	4470.26	2555.24	526.316	4152.33	3014.66	555.556	8427.48	6874.29	333.333	50909	492033	333.333	18408.4	663753	1171.34	19016.7	864355	1.04565e-06	1.08417e-08	4.55816e-06
26251	345.062	4.1805	500	28981.1	28656.8	526.316	27589	41707.1	555.556	95589.2	153253	333.333	44203.5	230732	333.333	33544.1	710081	384.615	50768.4	1.38464e+06	0.0431686	4.644e-09	0.00390746
23522	351.012	3.89074	500	500	500	526.316	526.316	526.316	555.556	555.556	555.556	333.333	333.333	221128	333.333	333.333	250096	384.615	384.615	425832	1.51111e-10	1.31389e-12	1.31389e-12
22433	351.108	3.67568	1183.92	7729.32	9238.81	1755.35	14152.5	16140.5	555.556	16604.4	21249.9	333.333	34107.4	325491	333.333	34621.5	611446	384.615	11543.3	462541	0.000615175	2.59873e-09	9.5246e-06
24822	363.181	3.9275	500	565399	850286	526.316	957902	1.54541e+06	1997.4	1.72482e+06	2.03358e+06	962.251	300067	384449	1856.58	497125	1.2443e+06	1271.92	663733	2035255	0.513241	8.34129e-10	0.238115
23928	364.069	3.8448	500	500	500	1794.42	526.316	526.316	6118.6	4735.21	555.556	333.333	4556.16	111356	3499.55	2849.69	386175	384.615	3169.34	291520	0.000615175	0.00377444	0.000164616
20893	364.067	3.58899	500	500	500	526.316	526.316	526.316	555.556	555.556	555.556	333.333	4556.16	111356	333.333	2849.69	386175	384.615	384.615	291520	6.29478e-06	2.40515e-06	4.03576e-06
21895	369.06	3.68382	500	1577.62	500	526.316	526.316	526.316	555.556	2712.3	555.556	333.333	24047.6	302054	333.333	9725	386360	384.615	3186.84	511310	6.26041e-07	6.62664e-07	1.00174e-06
23320	373.091	3.67238	500	17968.8	22148.9	1407.36	26130.4	24122.4	555.556	49396.2	57851.9	333.333	87787.8	351666	333.333	49064.3	409368	384.615	36022.5	553245	0.0019169	8.34129e-10	0.000118641
19734	380.062	3.34199	500	500	500	526.316	526.316	526.316	555.556	555.556	555.556	333.333	2999.43	119292	333.333	1371.05	336952	384.615	384.615	331767	1.65881e-06	2.56766e-07	4.82964e-07
27999	391.213	4.30105	500	571469	1.01662e+06	526.316	1.20282e+06	1.84198e+06	555.556	1.9076e+06	1947.17	333.333	353628	1061641	1656.98	609427	3.22384e+06	384.615	938458	3.46161e+06	0.382481	7.85306e-06	0.238115
18449	423.202	3.2159	500	500	500	526.316	526.316	526.316	555.556	555.556	555.556	333.333	3304.58	232879	333.333	11725.9	1.06582e+06	384.615	37036.8	671307	2.82642e-07	8.7096e-07	1.49542e-06
27167	436.14	4.19049	500	500	500	526.316	526.316	526.316	555.556	555.556	555.556	333.333	12785.4	288642	333.333	8818.12	354668	384.615	4384.58	391269	9.91754e-11	2.99395e-10	3.68487e-10
22090	452.135	3.78401	500	500	500	526.316	526.316	526.316	555.556	555.556	555.556	333.333	88808.5	1.4668e+06	333.333	47005.9	2.12254e+06	384.615	23502.9	3.66901e+06	9.91754e-11	8.34129e-10	1.17227e-09
18205	524.156	3.19672	500	500	500	526.316	526.316	526.316	555.556	555.556	555.556	333.333	10644.7	165686	333.333	3996	482400	384.615	4138.36	645363	1.39162e-08	1.62835e-08	3.70081e-08
19295	529.172	3.31241	500	500	500	526.316	526.316	526.316	555.556	555.556	555.556	333.333	1411.95	367855	333.333	333.333	661429	384.615	384.615	1.09283e+06	2.0819e-07	4.644e-09	1.06305e-08
21268	599.12	3.65442	500	500	500	526.316	526.316	526.316	555.556	555.556	555.556	333.333	333.333	173504	333.333	333.333	213882	384.615	384.615	461130	7.34516e-09	5.91102e-11	5.91102e-11
19179	603.151	3.28327	500	500	500	526.316	526.316	526.316	555.556	555.556	555.556	333.333	333.333	4.26029e+06	333.333	333.333	6.61437e+06	384.615	384.615	7.76841e+06	1.03982e-12	1.46001e-14	1.46001e-14
21131	603.151	3.57084	500	500	500	526.316	526.316	526.316	555.556	555.556	555.556	333.333	37203.3	2.33453e+07	333.333	3571.59	2.78245e+07	384.615	384.615	4.27029e+07	1.65881e-06	7.41745e-07	1.28026e-06
24206	603.151	3.76057	500	500	500	526.316	526.316	526.316	555.556	555.556	555.556	333.333	37203.3	2.33453e+07	333.333	3571.59	2.78245e+07	384.615	384.615	9877.63	0.00750601	0.0103925	0.0116207
17810	605.153	3.20349	500	500	500	526.316	526.316	526.316	555.556	555.556	555.556	333.333	333.333	389785	333.333	333.333	574168	384.615	384.615	646984	8.52713e-12	5.5639e-14	5.5639e-14
21814	607.182	3.63059	500	500	500	526.316	526.316	526.316	555.556	555.556	555.556	333.333	333.333	714423	333.333	333.333	1.45018e+06	384.615	384.615	1.40152e+06	6.92681e-11	6.97342e-13	6.97342e-13
24137	611.213	3.76693	500	500	500	526.316	526.316	2739.32	555.556	2441.16	3459.92	333.333	24516	1.59595e+06	333.333	8288.78	2.24324e+06	384.615	2142.75	2.31079e+06	5.44925e-06	5.67857e-07	1.17844e-05
21161	611.213	3.64454	500	500	500	526.316	526.316	2739.32	555.556	2441.16	3459.92	333.333	24516	3241.74	333.333	8288.78	2.24324e+06	384.615	2142.75	2.31079e+06	0.0185569	0.00729529	0.0590835
26928	611.286	4.1781	500	500	500	526.316	526.316	526.316	555.556	555.556	555.556	333.333	333.333	136165	333.333	333.333	151074	384.615	384.615	486532	1.69478e-07	1.04083e-09	1.85112e-09
33226	617.13	4.97081	500	3330.99	2806.11	526.316	3482.22	3812.36	555.556	6099.93	7278.08	333.333	75956.7	565236	333.333	35632.6	347725	384.615	33932.2	440152	4.06179e-08	2.49892e-10	1.94953e-07
19142	619.145	3.28766	500	500	500	526.316	526.316	526.316	555.556	555.556	555.556	333.333	333.333	834792	333.333	333.333	1.48863e+06	384.615	384.615	2.67886e+06	1.14987e-09	1.58487e-11	1.58487e-11
31298	619.146	4.77038	500	4976.57	7301.56	526.316	3043.7	6516.87	555.556	8930.45	5191.44	333.333	9408.14	298532	333.333	5347.08	263872	384.615	9080.42	559410	2.26475e-06	2.49892e-10	2.61773e-07
20626	619.145	3.50098	500	500	500	526.316	526.316	526.316	555.556	555.556	555.556	333.333	333.333	86376.5	333.333	333.333	18379.6	384.615	384.615	2.67886e+06	0.00732143	0.00030167	0.000370803
23873	623.176	3.60253	500	500	1995.32	526.316	526.316	526.316	555.556	555.556	7477.71	333.333	27099.7	2894664	333.333	5210.41	3.28346e+06	384.615	384.615	5.07093e+06	7.51369e-05	4.12326e-06	0.000110641
23359	625.132	3.7556	500	500	500	526.316	526.316	526.316	555.556	555.556	555.556	333.333	333.333	329438	333.333	333.333	290067	384.615	384.615	631727	4.0023e-10	3.72938e-12	3.72938e-12
22088	633.196	3.70604	500	500	500	526.316	526.316	526.316	555.556	555.556	555.556	333.333	8031.96	299822	333.333	3319.23	358170	384.615	384.615	443730	5.33314e-06	2.67943e-06	4.46572e-06
19388	635.14	3.21496	500	500	500	526.316	526.316	526.316	555.556	555.556	555.556	333.333	13791.5	12594184	333.333	2269.75	1.8533e+07	384.615	384.615	3.26367e+07	4.84051e-07	1.03648e-07	2.1914e-07
37089	637.156	5.17537	3942.71	219304	188110	2279.54	103224	92000.9	4128.04	208885	196893	3651.56	32721	528702	333.333	13885.9	465999	384.615	22005	226424	0.0203885	1.03474e-07	0.00589253
22193	643.203	3.65794	500	2333.33	2019.22	526.316	2355.22	3179.88	555.556	3046.75	3832.46	333.333	25068.7	299991	333.333	7376.58	343900	384.615	6404.77	566856	3.1682e-07	1.71514e-09	3.54539e-07
24585	643.203	3.8545	500	500	500	526.316	526.316	526.316	555.556	555.556	555.556	333.333	2398.36	197140	333.333	971.758	242453	384.615	6404.77	566856	2.53865e-07	1.03648e-07	2.1914e-07
22299	645.16	3.74961	500	500	500	526.316	526.316	526.316	555.556	555.556	555.556	333.333	3222.9	222962	333.333	1077.58	219761	384.615	384.615	428744	9.13701e-07	1.06168e-07	2.21183e-07
32074	645.161	4.84043	500	500	500	526.316	526.316	526.316	555.556	555.556	555.556	333.333	8023.15	229857	333.333	4535.47	352925	384.615	384.615	467126	7.68265e-06	5.0322e-06	7.88628e-06
28645	647.141	4.35931	500	500	500	526.316	526.316	526.316	555.556	555.556	555.556	333.333	22145	137309	333.333	6482.23	134776	384.615	3603.6	426901	1.69478e-07	3.83247e-07	6.76798e-07
25885	649.06	4.05429	500	500	500	526.316	526.316	526.316	555.556	555.556	555.556	333.333	333.333	100777	333.333	333.333	158610	384.615	384.615	424243	2.5403e-07	1.71514e-09	3.38836e-09
26009	651.135	4.13478	500	76234.9	90809.2	526.316	70191.2	81630.3	555.556	138954	168640	333.333	34363.1	415634	333.333	10436.6	328818	384.615	8490.31	484055	0.130235	1.0282e-10	8.23704e-05
18379	657.122	3.28319	500	500	500	526.316	526.316	526.316	555.556	555.556	555.556	333.333	2882.64	446329	333.333	333.333	579147	384.615	384.615	934830	1.53014e-06	8.059e-08	1.73554e-07
24042	659.068	3.86826	500	500	500	526.316	526.316	526.316	555.556	555.556	555.556	333.333	333.333	244656	333.333	333.333	276202	384.615	384.615	388830	8.66642e-12	5.5639e-14	5.5639e-14
29364	661.156	4.44297	500	500	500	526.316	526.316	526.316	555.556	555.556	555.556	333.333	13142.1	280695	333.333	4853.49	383347	384.615	384.615	865395	1.65329e-05	1.40992e-05	2.05923e-05
24533	681.049	3.89386	500	500	500	526.316	526.316	526.316	555.556	555.556	555.556	333.333	333.333	232877	333.333	333.333	231084	384.615	384.615	427820	1.5792e-10	1.32251e-12	1.32251e-12
24466	751.327	3.88263	500	299455	507569	526.316	197218	282186	555.556	1.0515e+06	1.54489e+06	333.333	148787	7154.81	333.333	101786	23435.7	384.615	320761	236976	0.00920749	1.0363e-07	0.0880894
22884	754.214	3.78898	500	500	500	526.316	526.316	526.316	555.556	555.556	555.556	333.333	2729.64	687507	333.333	333.333	717368	384.615	384.615	1.26418e+06	7.69322e-07	3.7412e-08	8.63354e-08
23351	905.23	3.7684	500	500	500	526.316	526.316	526.316	555.556	555.556	555.556	333.333	333.333	982068	333.333	333.333	971984	384.615	384.615	1.32991e+06	2.67887e-13	2.56946e-15	2.56946e-15
19677	953.215	3.31771	500	500	500	526.316	526.316	526.316	555.556	555.556	555.556	333.333	333.333	550986	333.333	333.333	289830	384.615	384.615	1.03734e+06	1.39162e-08	1.35101e-10	1.46359e-10

## Sheet: Supplementary Table 5
Supplementary Table 5. Differentially expressed genes.
Locus tag	symbol	NaCl–, 0.5 h	NaCl–, 24 h	NaCl–, 48	NaCl+, 0.5 h	NaCl+, 24 h	NaCl+, 48 h	product
SCO0010		0	-3.08182	0	0	-4.28721	-2.6068	hypothetical protein
SCO0022		0	0	0	0	-2.68559	0	IS element ATP-binding protein
SCO0031		0	0	0	0	2.59129	2.66631	hypothetical protein
SCO0033		0	0	0	0	4.16708	5.62942	neuraminidase
SCO0035		0	0	2.06924	0	0	2.56667	hypothetical protein
SCO0107		0	3.4902	1.84913	0	2.48353	0	aminoglycoside nucleotidyltransferase
SCO0120		0	0	0	0	-3.1367	0	hypothetical protein
SCO0131		0	0	0	0	6.43127	5.95848	hypothetical protein
SCO0162		0	-3.90417	-3.43379	0	-3.97164	-1.55885	hypothetical protein
SCO0164		-1.38201	-1.38618	-0.938657	0	-2.67727	-2.82507	cation-transporting ATPase
SCO0167		0	-2.72525	-1.79595	0	-2.89155	-1.08421	hypothetical protein
SCO0168		0	-2.84362	-2.5025	0	-2.88173	-1.63337	regulator protein
SCO0169		0	-3.31942	-3.47704	0	-3.05751	-1.63325	hypothetical protein
SCO0170		0	-2.36371	-2.34695	0	-3.35172	-2.40702	hypothetical protein
SCO0171		0	-3.65894	-2.55307	0	-3.75079	-1.86752	nicotinate phosphoribosyltransferase
SCO0172		0	-1.65382	-2.36536	0	-1.69885	-1.54064	hypothetical protein
SCO0173		-1.50175	-3.60104	-4.413	0	-3.11968	-2.72388	hypothetical protein
SCO0174		0	-4.14306	-3.59763	0	-3.95017	-2.30554	DNA-binding protein
SCO0177		0	-3.59673	-2.63549	0	-3.68954	-1.64837	hypothetical protein
SCO0179		0	-3.63924	-4.27507	0	-4.18326	-2.9265	zinc-containing dehydrogenase
SCO0180		0	-4.2719	-4.27708	0	-4.9689	-2.9862	hypothetical protein
SCO0181		0	-4.3041	-3.06205	0	-4.40112	-2.25944	hypothetical protein
SCO0188	crtV	0	0	0	1.75846	2.49424	1.87942	methylesterase
SCO0197		0	-4.21448	-5.22723	0	-5.05146	-2.23814	hypothetical protein
SCO0198		0	-3.92193	-5.77157	0	-3.93619	-2.6759	hypothetical protein
SCO0199		0	-4.55048	-4.91668	0	-4.96148	-2.25425	alcohol dehydrogenase
SCO0200		0	-4.80576	-4.51011	0	-5.44958	-2.7106	hypothetical protein
SCO0201		0	-4.14796	-5.02866	0	-4.39642	0	hypothetical protein
SCO0204	osdR	0	-2.70657	-1.90154	0	-2.41503	-1.22654	LuxR family transcriptional regulator
SCO0207		0	-5.21406	-4.16981	0	-5.337	-2.85247	hypothetical protein
SCO0208		0	-4.2635	-3.5138	0	-4.37339	-2.19815	pyruvate phosphate dikinase
SCO0209		0	-4.05429	-4.09449	0	-4.54012	-2.87001	hypothetical protein
SCO0210		0	-4.34575	-4.89754	0	-4.38002	-1.72864	hypothetical protein
SCO0211		0	-4.16793	-6.04471	0	-4.37996	-2.00159	hypothetical protein
SCO0212		0	-3.28115	-4.10757	0	-2.80521	-1.42393	hypothetical protein
SCO0213	narK2	0	-4.27507	-3.36193	0	-4.01271	-1.32094	nitrate/nitrite transporter
SCO0214		1.05877	-1.03197	0	1.30228	-1.07504	0	hypothetical protein
SCO0215		-1.46732	-4.02237	-3.39496	0	-4.14324	-2.46111	hypothetical protein
SCO0216	narG2	0	-5.06163	-4.80256	0	-4.0966	-1.79517	nitrate reductase subunit alpha NarG2
SCO0217	narH2	0	-4.76321	-7.12635	0	-3.73455	0	nitrate reductase subunit beta NarH2
SCO0218	narJ2	0	-5.59433	-5.98416	0	-3.59741	0	nitrate reductase subunit delta NarJ2
SCO0219	narI2	0	-4.85323	-6.34185	0	-3.74938	0	nitrate reductase subunit delta NarI2
SCO0220		0	-3.66606	-4.40509	0	-2.86349	0	hypothetical protein
SCO0222		0	0	-1.24344	1.59312	0	-1.21647	acetyltransferase
SCO0256		0	-1.1537	-1.57482	0	0.877447	-3.29521	short chain oxidoreductase
SCO0257		0	-1.39589	-1.65625	0	0	-3.34354	hypothetical protein
SCO0259		0	-1.08105	-1.21242	0	0	-2.64317	alcohol dehydrogenase
SCO0318		0	0	0	0	0	2.42562	oxidoreductase
SCO0319		0	0	0	0	0	3.24627	hypothetical protein
SCO0320		0	2.19321	0	0	1.90992	3.62116	hypothetical protein
SCO0321		0	0	0	0	0	2.7597	carboxylesterase
SCO0322		0	0	0	0	-1.32898	1.85084	ABC transport ATP-binding subunit
SCO0323		0	0	0	0	3.73649	0	hypothetical protein
SCO0324		0	0	0	0	6.69657	6.40353	hypothetical protein
SCO0355		0	0	0	0	0	2.43593	hypothetical protein
SCO0374		0	-1.00129	0	0	-3.9009	-1.19561	ABC transporter
SCO0381		0	-0.918414	-0.848266	0	-2.92714	0	glycosyl transferase
SCO0382		0	-1.00407	-1.13347	0	-3.22811	0	UDP-glucose/GDP-mannose dehydrogenase
SCO0383		0	0	-0.876461	0	-2.59831	0	hypothetical protein
SCO0385		0	-0.986095	-1.12376	0	-2.52942	0	hypothetical protein
SCO0386		0	-1.09183	-1.33547	0	-3.08011	0	asparagine synthetase
SCO0387		0	-0.849405	-0.912848	0	-2.48412	0	bi-domain-containing oxidoreductase
SCO0388		0	0	0	0	-2.42145	0	hypothetical protein
SCO0389		0	-0.913779	-1.33858	0	-2.74471	0	lipoprotein
SCO0390		0	-0.800193	-0.862468	0	-2.48373	0	hypothetical protein
SCO0392		0	0	0	0	-3.11984	0	methyltransferase
SCO0393		0	-0.788034	-1.03003	0	-2.99855	0	transferase
SCO0394		0	0	0	0	-3.06911	0	hypothetical protein
SCO0395		0	0	-0.813817	0	-2.82754	-0.685433	epimerase/dehydratase
SCO0396		0	-0.999701	-0.986144	0	-3.39081	0	hypothetical protein
SCO0398		0	-1.05868	-1.0245	0	-3.32939	0	glycosyl transferase
SCO0399		0	0	-1.22153	0	-2.42291	0	hypothetical protein
SCO0400		0	-1.04466	0	0	-3.02979	0	epimerase
SCO0401		0	-1.13494	-1.06421	0	-2.80809	0	glutamate-1-semialdehyde 2%2C1-aminomutase
SCO0408		0	2.21847	0	0	2.36433	1.9908	methyltransferase
SCO0421		0	0	0	0	-2.88019	-1.33864	two-component response regulator
SCO0459		0	0	0	0	-1.95152	-2.37571	hypothetical protein
SCO0475		0	0	0	0	3.31088	0	ABC transporter
SCO0488		0	1.77506	2.15101	0	3.83192	2.7763	hydrolase
SCO0489	cchK	0	-1.38321	0	0	-3.36493	-3.11905	hypothetical protein
SCO0490	cchJ	0	0	0	0	-1.98024	-2.75569	esterase
SCO0492	cchH	0	-1.56835	-1.47398	0	-3.62688	-3.1413	peptide synthetase
SCO0494	cchF	0	0	0	0	-3.03202	-2.37464	iron-siderophore binding lipoprotein
SCO0498	cchB	0	-1.67038	0	0	-4.29389	-3.21668	peptide monooxygenase
SCO0499	cchA	0	-1.33483	0	0	-3.49511	-2.89688	formyltransferase
SCO0500		0	2.88753	1.75366	0	2.18197	0	hypothetical protein
SCO0503		0	0	0	0	0	3.28478	hypothetical protein
SCO0569	rpmJ	0	3.57705	0	0	4.35243	0	50S ribosomal protein L36
SCO0570	rpmG	0	0	0	0	2.65901	1.32229	50S ribosomal protein L33
SCO0603		0	0	0	0	2.63823	0	amino transferase
SCO0614		0	0	0	0	-3.23659	-1.80851	hypothetical protein
SCO0616		0	-3.47264	-3.52958	0	-4.44139	-2.96244	hypothetical protein
SCO0617		0	-4.11296	-3.63514	0	-5.18573	-3.01212	phosphoketolase
SCO0618		0	0	0	0	4.89469	4.36266	hypothetical protein
SCO0659		0	0	0	0	2.57041	0	DeoR family transcriptional regulator
SCO0685		0	-0.961866	-0.751486	0	-3.00959	0	hypothetical protein
SCO0743		0	0	0	0	2.81556	2.89638	hypothetical protein
SCO0757		0	0	0	0	3.59289	0	phosphatase
SCO0758		0	0	0	0	0	-2.70134	hypothetical protein
SCO0772		0	0	0	0	2.32705	2.74897	regulatory protein
SCO0774		0	-1.01547	0	-0.698928	-0.668995	1.77221	cytochrome P450
SCO0800		0	1.32012	0	0	2.62147	0	TetR family transcriptional regulator
SCO0812		0	2.28164	0	0	2.92761	0	sugar isomerase
SCO0813		0	1.49749	0	0	2.3684	1.45465	short chain dehydrogenase
SCO0814		0	0	0	0	2.9225	0	rhamnose kinase
SCO0824		0	0	0	0	2.96314	0	ABC transporter ATP-binding protein
SCO0854		0	3.12038	2.4248	1.81196	2.98333	2.72925	hypothetical protein
SCO0859		0	0	0	0	-2.06605	-3.90432	hypothetical protein
SCO0861		0	0	0	0	-1.97206	-2.77531	hypothetical protein
SCO0863		0	0	0	0	-2.15128	-2.37425	hypothetical protein
SCO0905		0	0	0	0	3.44875	0	hypothetical protein
SCO0909		0	1.83546	1.95353	0	2.19075	2.48522	hypothetical protein
SCO0914		0	3.22136	2.51053	0	0	0	lipoprotein
SCO0920		0	0	0	0	4.87652	4.315	acyltransferase
SCO0921		0	0	0	2.83257	4.37385	4.28086	hypothetical protein
SCO0922		0	-2.2999	-2.38087	1.45338	0	0	succinate dehydrogenase/fumarate reductase iron-sulfur subunit
SCO0923	sdhA	0	-2.44906	-2.32625	1.55052	0	0	succinate dehydrogenase flavoprotein subunit
SCO0924		0	-1.42903	-1.64652	1.99325	1.28767	0.765511	cytochrome B subunit
SCO0956		0	0	0	0	4.61199	5.33629	hypothetical protein
SCO0958	dgk	0	0	0	0	-2.51198	-1.8099	hypothetical protein
SCO0991		0	0	0	0	0	2.32696	hypothetical protein
SCO0992		0	-2.22048	-1.67798	0	-1.23332	1.93684	cysteine synthase
SCO0993		0	-0.955983	0	0	0	1.93931	hypothetical protein
SCO1030		0	0	0	-0.991848	-2.74852	0	hypothetical protein
SCO1032		0	0	0	0	-2.98205	0	ABC transporter ATP-binding protein
SCO1048		0	-1.6066	0	0	0	1.39197	hypothetical protein
SCO1087		0	-0.959941	0	0.802903	-2.11461	-1.23269	aldolase
SCO1088		0	-0.938002	-0.554825	0.741711	-2.03122	-1.70055	oxidoreductase
SCO1089		0	-0.936553	-0.546792	0.555362	-2.0667	-1.40837	hypothetical protein
SCO1109		2.39502	0	0	1.98893	0	0	oxidoreductase
SCO1147		0	1.95391	1.47448	0	1.87261	2.47532	ABC transporter transmembrane subunit
SCO1148		0	1.8282	1.49484	0	2.24274	2.32472	ABC transporter
SCO1168		0	0	0	0	3.55526	0	hypothetical protein
SCO1189		0	0	0	0	-2.12975	-2.63215	hypothetical protein
SCO1190		2.60432	0	0	2.34677	0	1.87736	export protein
SCO1194		0	0	0	0	0	2.48797	export protein
SCO1195		0	0	0	0	3.97965	4.1115	hypothetical protein
SCO1196		0	-1.65995	0	0	3.00706	3.92034	hypothetical protein
SCO1222		0	-1.0391	0	0	-3.24361	-2.6364	hypothetical protein
SCO1223		0	-0.817796	0	-0.578433	-2.50672	-2.4387	ornithine aminotransferase
SCO1246	bioD	0	0	0	0	2.57703	0	dithiobiotin synthetase
SCO1250		0	0	0	0	2.86916	3.196	acetyltransferase
SCO1257		0	-2.42477	-2.22497	0	-3.87092	0	ABC transporter
SCO1258		0	-2.53978	-3.17892	0	-4.20363	0	ABC transporter ATP-binding protein
SCO1269		0	0	0	0	0	3.15626	pyruvate dehydrogenase subunit beta
SCO1290		0	0	0	0	3.82259	2.85053	alkaline phosphatase
SCO1294		0	0	0	0	2.64851	1.91803	cystathionine gamma-synthase
SCO1313		0	2.46103	2.67345	0	0	0	hypothetical protein
SCO1338		0	2.35086	2.13998	0	3.30837	2.09729	monooxygenase
SCO1362		0	2.37974	0	0	1.92687	1.83487	hypothetical protein
SCO1378		0.968296	-1.2203	0	0.978449	-1.95953	0	glycine dehydrogenase
SCO1394		0	0	0	0	2.54153	1.73362	glycosyl hydrolase
SCO1396		0	0	0	0	3.16652	2.04058	D-alanyl-D-alanine dipeptidase
SCO1397		0	0	0	0	2.46469	3.22559	hypothetical protein
SCO1420		0	1.89658	0	0	2.92116	0	hypothetical protein
SCO1448		0	3.69105	3.5571	0	4.02325	2.49085	transporter
SCO1452		0	0	0	0	2.35343	0	hypothetical protein
SCO1454		0	-1.01446	0	0.823362	-2.3144	-1.54137	amino oxidase
SCO1465		0	0	0	0	-2.33975	0	hypothetical protein
SCO1474		0	0	0	0	-3.32473	-2.11891	hypothetical protein
SCO1493		0	-0.565204	0	0	-2.55282	-1.90223	hypothetical protein
SCO1507		0	0	0	-0.543847	-2.39071	-1.46033	hypothetical protein
SCO1532		0	-2.71159	0	0	-3.11858	-3.06793	hypothetical protein
SCO1533		0	-3.07529	-1.47648	-1.19775	-5.30415	-2.79306	hypothetical protein
SCO1534		-1.70424	-3.05342	-2.04816	-1.95477	-3.29899	-3.18012	DNA polymerase III subunit epsilon
SCOt01		0	0	0	0	3.75465	0
SCO1541	ssgB	-1.2603	-1.44692	-0.989173	-1.35448	-2.6612	-2.05122	regulator
SCO1542		0	0	1.14757	0	-1.87632	-1.04097	hypothetical protein
SCOt04	cysT	0	0	0	0	0	-3.16404
SCOt06	valb	0	0	0	0	0	-4.93375
SCO1557		1.60184	0	0	1.12904	2.36592	1.27167	lipoprotein
SCO1565	glpQ1	0	0	0	0	6.15424	5.81068	glycerophosphoryl diester phosphodiesterase
SCO1567		0	0	0	0	-3.14347	-2.94123	transmembrane-transport protein
SCO1568	pqrA	0	0	0	0	-2.78389	-3.67749	TetR family transcriptional regulator
SCO1603		0	0	0	0	-3.1614	0	transposase
SCO1616		0	0	0	0	2.59692	1.84156	transcriptional regulator
SCO1617		0	0	0	0	2.46615	0	hypothetical protein
SCO1620	opuABC	0.877705	0	0	1.44323	2.58376	1.01015	glycine/betaine ABC transporter permease
SCO1621	opuAA	0	0	0	1.50932	2.93055	1.48416	glycine/betaine transport ATP-binding protein
SCO1626	rarE	0	-1.35117	-1.07039	0	-3.82383	0	cytochrome P450
SCO1627	cvnD9	0	-1.79052	-1.29943	0	-4.77724	-0.858106	ATP-GTP binding protein
SCO1628	cvnC9	0	0	-1.08585	0	-3.58664	0	hypothetical protein
SCO1629	cvnB9	0	-1.5556	-1.0151	0	-4.17627	0	hypothetical protein
SCO1630	cvnA9	0	-1.43412	-1.36556	0	-4.118	-0.958471	hypothetical protein
SCO1641		1.83976	1.61428	0	0	3.27855	1.54079	transporter
SCOt08		0	0	-2.52994	2.64629	1.20707	0
SCO1695		0	0	0	0	-2.91213	-2.30681	hypothetical protein
SCO1710		0	0	0	2.06516	4.52655	5.25273	integral membrane transport protein
SCO1756		0	0	0	0	-2.39276	0	hypothetical protein
SCO1785		0	-1.36675	0	0	-2.91043	-2.10171	iron-siderophore uptake system ATP-binding protein
SCO1791		1.83285	1.02237	0	1.09752	2.56594	1.74426	hypothetical protein
SCO1799		0	0	0	0	3.22912	0	hypothetical protein
SCO1800	chpE	0	0	0	0	-3.05545	0	hypothetical protein
SCO1803		0	3.66951	0	0	0	0	oxidoreductase
SCO1804		0	2.37085	0	0	0	0	S-adenosylmethionine:tRNA ribosyltransferase-isomerase
SCO1810		0	1.83926	0	0	2.54199	1.32519	hypothetical protein
SCO1824	ssp	0	0	-1.17973	0	2.08696	0	subtilisin-like protease
SCO1862		0	0	0	0	2.59989	0	hypothetical protein
SCO1863		0	0	0	0	0	2.71365	hypothetical protein
SCO1875		0	0	0	-0.575718	-2.34101	-1.89232	penicillin binding protein
SCO1905		0	3.40889	2.9557	0	3.20533	2.50232	hypothetical protein
SCO1906		0	-1.14344	0	0	3.41321	3.8372	hypothetical protein
SCO1923		1.47664	0	0	0.864665	-0.908768	0	dioxygenase ferredoxin subunit
SCO1968	glpQ2	0	0	0	0	2.13161	3.79943	hydrolase
SCO1969		0	0	0	0	1.96809	2.40961	DNA-methyltransferase
SCO1978		2.36438	0	0	2.50328	1.50649	1.11521	AbaA-like protein
SCO1981		1.30788	-1.12116	0	2.09788	0	0	hypothetical protein
SCO1986		0	2.06148	1.99883	0	2.09415	3.12963	hypothetical protein
SCO1988		0	3.10503	0	0	4.13779	3.02015	hypothetical protein
SCO1992		0	0	0	0	-3.19308	0	hypothetical protein
SCO1993		0	0	0	0	-2.67489	-1.64236	hypothetical protein
SCO2009		0	-0.804127	0	0	-2.35738	-2.12781	branched-chain amino acid ABC transporter permease
SCO2010		0	-1.08854	0	0	-2.43169	-2.30021	branched-chain amino acid ABC transporter permease
SCO2015		0	0	0	0	2.75196	0	nucleotidase
SCO2016		0	-1.36878	0	0	-3.06061	-1.46166	monooxygenase
SCO2035		0	0	0	0	-2.95523	-2.005	hypothetical protein
SCO2042		0	0	0	0	2.72073	0	hypothetical protein
SCO2055		0	0	0	0	-2.40747	-2.2649	hypothetical protein
SCO2067		0	-0.807122	0	0	-2.55378	-2.03335	hypothetical protein
SCO2117		1.60553	1.34012	0	2.13261	3.64049	2.94533	anthranilate synthase
SCO2128		0	0	0	0	2.35697	0	hypothetical protein
SCO2149	qcrA	0	-1.05827	-0.685787	0	0.945335	1.57487	Rieske iron-sulfur protein
SCO2151	ctaE/cox3	0	-1.01467	0	0	1.32036	1.83574	cytochrome c oxidase subunit III
SCO2155	ctaD/cox1	0	-0.749747	0	0.940601	1.52253	1.75608	cytochrome c oxidase subunit I
SCO2159		0	0	0	0	3.1858	0	hypothetical protein
SCO2160		0	0	0	0	-1.65451	-2.83017	large membrane protein
SCO2164		0	-0.764133	0	0	2.33324	1.62647	integral membrane efflux protein
SCO2176		0	1.81149	0	0	3.86468	1.80073	hypothetical protein
SCO2188		0	0	0.760546	0	-1.74308	-1.29638	peptidase
SCO2191		0	0	0	0	-2.50193	-0.830709	oxidoreductase
SCO2192		0	0	0	0	-5.73171	-2.79852	regulator
SCO2201		0	1.38658	1.06222	0	2.32382	1.07155	hypothetical protein
SCO2228	aglA	0	-1.274	-1.52934	0	1.1409	0	alpha-glucosidase
SCO2231	malE	0	-0.99651	-1.26284	0	1.16038	0	maltose-binding protein
SCO2243		0	0	0	0	2.46443	0	TetR family transcriptional regulator
SCO2248		0	4.44416	4.12925	0	2.39927	1.90354	hypothetical protein
SCO2257		0.810941	-0.865162	0	0	-1.53843	0	ABC transporter ATP-binding protein
SCO2258		1.08887	-0.996906	0	0	-1.61985	0	ABC transporter
SCO2264		0	4.90225	3.92262	0	4.1664	2.99793	hypothetical protein
SCO2270		0	-1.28988	0	0	-2.74158	-2.23061	hypothetical protein
SCO2271		0	0	0	0	-2.67155	-2.86489	hypothetical protein
SCO2273		0	0	0	0	-3.43297	0	FecCD-family membrane transport protein
SCO2275		0	0	0	2.94606	1.9224	1.49188	lipoprotein
SCO2276		0	0	0	0	1.93819	2.87901	hypothetical protein
SCO2286	phoA	0	0	0	0	6.77574	6.46213	alkaline phosphatase
SCO2306		0	0	0	0	-3.07649	-2.93489	ABC transporter
SCO2307		0	0	0	0	-2.09038	-2.46527	two-component sensor kinase
SCO2311		0	-1.29122	-0.935052	0	-2.66412	-0.809731	hypothetical protein
SCO2326		2.9011	0	0	0	0	0	hypothetical protein
SCO2334		0	0.705511	0	0	2.72533	2.11134	hypothetical protein
SCO2336		2.5456	0	0	3.70944	1.00894	1.11099	integral membrane transport protein
SCO2348		0	0	0	0	7.44974	6.91899	hypothetical protein
SCO2351		0	1.7157	0	0	3.37126	1.40362	hypothetical protein
SCO2397		2.7346	0	0	3.10155	0.881194	0.866981	oxidoreductase
SCO2428		0	0	0	0	5.23873	5.2906	phosphate binding protein
SCO2458		0	1.51739	0	0	2.6165	0	hypothetical protein
SCO2467		0	2.08228	0	0	2.73315	1.67118	hypothetical protein
SCO2478		0	1.48325	0	0	0	2.63203	reductase
SCO2487	nirB	0	0	0	0	-2.45455	-1.66821	nitrite reductase large subunit NirB
SCO2517		0	0	0	0	3.67608	2.9375	two-component system response regulator
SCO2518		0	0	0	0	4.32352	3.23126	two-component sensor kinase
SCO2519		0	0	0	0	7.14674	6.71363	hypothetical protein
SCO2520		0	-0.998303	0	0	-2.64156	-0.892095	hypothetical protein
SCO2522		0	-1.57233	-1.09302	0	-3.32081	-1.46485	hypothetical protein
SCO2523		0	-1.24934	-0.821695	0	-2.45095	-1.29187	hypothetical protein
SCO2524		-0.734475	-1.63448	-1.1482	-0.90431	-3.28099	-1.53475	hypothetical protein
SCO2525		0	-0.789126	-0.895028	0	-2.33305	-1.11051	hypothetical protein
SCO2526		0	0	0	0	-2.91917	0	acetyltransferase
SCO2529		0	-1.38197	0	0	-2.94285	-1.8603	metalloprotease
SCO2551		0	0	0	0	3.62887	0	hypothetical protein
SCO2556		0	0	0	0	2.38106	0	hypothetical protein
SCOt15		0	0	0	0	1.62316	-1.48863
SCO2616		0	0.766962	0	0	3.04284	1.28073	hypothetical protein
SCOt17		0	0	0	0	2.3579	0
SCO2629		0	-1.15024	0	0	-2.69925	-3.18509	hypothetical protein
SCO2645		0	0	0	0	4.58512	0	hypothetical protein
SCO2646		0	3.32754	2.72898	0	3.40779	2.52318	hypothetical protein
SCO2699	chpG	0	-1.40007	-1.3473	0	-3.92975	-2.04414	small membrane protein
SCO2703		0	0	0	0	-3.45081	0	hypothetical protein
SCO2720		0	0	0	0	-3.13421	-1.66913	long-chain fatty acid ligase
SCO2721		0	0	0.854087	0	-1.69929	-2.29182	lipoprotein
SCO2743		0	0	0	0	2.45769	0	hypothetical protein
SCO2750		0	0	0	0	2.47535	0	hypothetical protein
SCO2755		0	2.32388	0	0	1.82993	0	acetyltransferase
SCO2764		0	-1.38069	0	0	0	1.19295	lipoprotein
SCO2766		0	-1.35659	0	0	1.94999	1.34408	ribonuclease
SCO2779	acdH	0	-0.919599	0	0	1.44228	-0.843499	acyl-CoA dehydrogenase
SCO2782	desA	0	-1.86949	0	0	-4.15789	-3.42042	pyridoxal-dependent decarboxylase
SCO2783	desB	0	-1.85291	0	0	-3.30195	-3.09524	monooxygenase
SCO2784	desC	0	-2.07334	0	0	-3.86621	-3.59859	aceytltranferase
SCO2785	desD	0	-1.86918	0	0	-3.10777	-2.68248	hypothetical protein
SCO2788		2.49692	1.91329	0	2.22826	1.90923	0	hypothetical protein
SCO2789	glmS2	2.78722	0	0	2.73073	1.30899	0	glucosamine-fructose-6-phosphate aminotransferase
SCO2818		0	0	0	0	0	3.34195	hypothetical protein
SCOt20		0	0	0	0	4.40819	0
SCO2846		0	0	0	0	2.49126	0	transcriptional regulator
SCO2861		0	0	-1.07176	0	1.44522	-0.841102	hypothetical protein
SCO2878		0	1.03948	0	0	6.41461	5.94573	hypothetical protein
SCO2879	cvnA12	0	-2.37389	-1.63595	0	-0.788606	0	hypothetical protein
SCO2884		0	-2.0107	-2.06185	0	0	0.831892	cytochrome P450
SCO2888		0	0	0	0	2.45966	0	hypothetical protein
SCO2896		0	1.92574	0	0	2.8713	0	hypothetical protein
SCO2907	nagE2	0	0	0	1.40703	2.60035	1.8718	PTS transmembrane protein
SCO2908		0	-0.699624	0	0	-2.55113	-1.32142	hypothetical protein
SCO2998		0	-0.97072	0	-0.708968	-2.73868	-1.70669	transferase
SCO3010		0	0	0	0	0	-2.76029	hypothetical protein
SCO3021		0	1.71804	1.1383	0	2.58948	1.75197	hypothetical protein
SCO3031		0	0	0	0	2.85745	1.92968	hypothetical protein
SCO3065		0	0	0	0	3.00211	0	hypothetical protein
SCO3070		0	-1.35787	0	1.37521	-1.7713	-1.13905	imidazolonepropionase
SCO3071		0	-1.22484	0	1.23214	-1.26676	0	N-formimino-L-glutamate deiminase
SCO3078		0	-1.1632	0	-1.05716	-2.54448	-2.54727	hypothetical protein
SCO3088		0	-1.04577	-1.7973	0	-2.26233	-5.31196	hypothetical protein
SCO3089		0	0	0	0	-1.46034	-3.16697	ABC transporter ATP-binding protein
SCO3090		0	0	0	0	-1.18063	-2.42085	ABC transporter
SCO3105		0	0	0	0	3.29609	1.93399	hypothetical protein
SCO3150	rpfB	0	-1.17688	0	0	-3.37169	-1.28067	hypothetical protein
SCO3151	tatD	0	-1.35994	0	0	-3.48472	-1.29319	hypothetical protein
SCO3152		0	-1.67086	0	0	-2.95577	-1.36278	hypothetical protein
SCO3156		0	0	0	-0.650627	-1.99245	-2.71208	penicillin-binding protein
SCO3169		0	0	0	0	-2.90849	-1.2773	hypothetical protein
SCO3196		0	-1.66117	-2.02477	0.975383	-1.62272	0	fructose-specific permease
SCO3197		0	-3.03118	-2.79679	0	-1.60272	0	1-phosphofructokinase
SCO3204		2.56436	0	0	0	0	1.85619	hypothetical protein
SCO3210		0	0	0	0	4.55005	5.47662	3-deoxy-7-phosphoheptulonate synthase
SCO3211	trpC2	0	0	0	0	5.47173	7.10385	indoleglycerol phosphate synthase
SCO3212	trpD2	0	0	0	0	4.05527	4.9403	anthranilate phosphoribotransferase
SCO3213	trpG	0	0	0	0	5.19587	5.70918	anthranilate synthase component II
SCO3214	trpE2	0	0	0	0	4.30019	5.42753	anthranilate synthase component I
SCO3215	glmT	0	0	0	0	4.93921	6.25609	hypothetical protein
SCO3218		0	0	0	0	4.29625	4.7733	hypothetical protein
SCO3219		0	0	0	0	3.59987	0	lipase
SCO3220		0	0	0	0	6.12359	5.75648	hypothetical protein
SCO3221		0	0	0	0	4.347	5.96679	prephenate dehydrogenase
SCO3222		0	0	0	0	3.90651	4.78527	hypothetical protein
SCO3227	hpgT	0	0	0	0	4.4084	5.74843	aminotransferase
SCO3228	hmo	0	0	0	0	4.50598	5.66593	glycolate oxidase
SCO3229	hmaS	0	0	0	0	4.35303	5.94844	4-hydroxyphenylpyruvate dioxygenase
SCO3230	cdaPSI	0	0	0	0	3.98627	5.52711	CDA peptide synthetase I
SCO3231	cdaPS2	0	0	0	0	2.99341	5.44004	CDA peptide synthetase II
SCO3232	cdaPS3	0	0	0	0	2.64551	5.23598	CDA peptide synthetase III
SCO3233		0	0	0	0	2.11898	5.25462	hydrolase
SCO3234	hasP	0	0	0	0	2.72508	4.53927	phosphotransferase
SCO3235	asnO	0	0	0	0	2.89587	5.00849	ABC transporter
SCO3236		0	0	0	0	3.7803	5.4579	oxygenase
SCO3237		0	0	0	0	3.52737	4.64963	hypothetical protein
SCO3238		0	0	0	0	3.46702	4.21486	hypothetical protein
SCO3239		0	0	0	0	3.94982	4.95667	hypothetical protein
SCO3240		0	0	0	0	4.66734	5.05751	hypothetical protein
SCO3241		0	0	0	0	5.05544	6.2725	hypothetical protein
SCO3242		0	0	0	0	4.50288	0	puitative transferase
SCO3243		0	0	0	0	4.08026	4.61235	myo-inositol phosphate synthase
SCO3244		0	0	0	0	3.5166	5.01636	hypothetical protein
SCO3245	hcmO	0	0	0	0	4.40591	5.35323	salicylate hydroxylase
SCO3246	fabH4	0	0	3.50262	0	5.8955	7.35759	3-oxoacyl-ACP synthase III
SCO3247	hxcO	0	0	0	0	4.46	5.19618	acyl CoA oxidase
SCO3248	fabF3	0	0	0	0	5.14189	5.83132	3-oxoacyl-ACP synthase
SCO3249	acp	0	2.88946	0	0	7.4519	6.3565	acyl carrier protein
SCO3250		0	0	0	0	-3.263	0	integrase
SCO3256		0	-2.71376	0	0	-2.84473	0	SpdA protein
SCO3258	pra	0	-1.62196	0	0	0	1.2546	regulatory protein
SCO3288	abeB	0	-2.48179	-1.76857	0	-3.50991	0	hypothetical protein
SCO3289	abeC	0	-1.96521	-1.82054	0	-2.86948	0	large membrane protein
SCO3290	abeD	0	-1.5152	0	0	-2.3877	0	hypothetical protein
SCO3323	bldN	0	-1.14907	-1.1864	0	-4.84355	-1.30062	RNA polymerase sigma factor
SCO3333		0	1.61414	0	0	3.26831	1.57005	hydrolase
SCO3334	trpS	0	0	0	0	3.36283	1.75913	tryptophanyl-tRNA synthetase
SCO3350		0	0	0	0	-2.81205	-1.50719	hypothetical protein
SCO3360		0	2.44756	2.10794	0	1.97791	1.50906	hypothetical protein
SCO3366		0	0	0	0	-2.74242	-0.935381	exporter
SCO3368		3.70124	0	1.32428	3.3638	0	0	peptidase
SCO3375	lsr2	0	2.15265	0	0	2.94838	0	Lsr2-like protein
SCO3389		0	0.674678	0	0	-0.80278	-2.08453	two component system response regulator
SCO3390		0	0	0	-0.676746	-1.42543	-2.34837	two component sensor kinase
SCO3418		0	4.37348	0	0	3.45065	3.30722	ABC transporter ATP-binding protein
SCO3519		0	0	0	0	-4.70996	0	hypothetical protein
SCO3559		0	0	0	0	2.65151	0	oxidoreductase
SCO3560		0	0	0.962771	0	-1.46896	-1.53881	ATP-binding protein
SCO3576		0	0	0	0	0	-4.12605	hypothetical protein
SCO3581		0	2.06818	0	0	2.42229	0	hypothetical protein
SCOt29		0	0	0	0	2.85455	0
SCO3595	vanA	0	2.77936	0	0	0	0	D-alanine--D-lactate ligase
SCO3602		0	0	0	0	2.87873	3.02757	transmembrane transport protein
SCO3603	cvrA	0	0	0	0	1.65106	2.37556	potassium/proton antiporter
SCO3607		0	0.924887	0	2.30161	5.70892	4.67057	hypothetical protein
SCO3608		0	1.11098	0	1.64891	7.23315	4.97435	hypothetical protein
SCO3616		0	2.30625	0	0	3.32164	0	hypothetical protein
SCO3631		0	2.76628	1.4967	0	3.12847	1.12923	hypothetical protein
SCO3656		0	-1.56907	-1.08125	0	-2.90781	-0.864991	hypothetical protein
SCO3662		0	0	0	0	4.00788	2.68412	hypothetical protein
SCO3663		0	0	0	0	5.3613	2.73572	hypothetical protein
SCO3665		0	-1.30119	-0.967562	0	-2.82678	-1.84175	regulatory protein
SCO3691		0	0	0	0	-2.41232	0	regulatory protein
SCO3710		0	0	0	0	2.37747	1.51983	large integral membrane protein
SCO3716		0	0	1.06762	0	-2.12086	0	potassium-transporting ATPase subunit C
SCO3717	kdpB	0	0.819073	1.15162	0	-1.59639	0	potassium-transporting ATPase subunit B
SCO3718	kdpA	0	0.960034	1.17242	0	-1.45645	0	potassium-transporting ATPase subunit A
SCO3724		0	0	0	0	2.95875	2.73879	hypothetical protein
SCO3737		0	-0.770572	-1.58224	0	-1.19177	-2.47973	lipoprotein
SCO3748	f40	0	2.07056	0	0	2.80491	0	cold shock protein
SCO3750		0	0	0	0	2.81801	0	two-component sensor histidine kinase
SCO3770		0	0	0	0	2.73414	2.48131	cytochrome P450 oxidoreductase
SCO3773		0	0	0	0	2.93653	1.79583	LysR family transcriptional regulator
SCO3784		0	0	0	0	2.43283	0	hypothetical protein
SCO3790		0	0	0	0	6.68325	4.9968	hypothetical protein
SCO3812		0	0	0	0	2.82175	2.08536	GntR family transcriptional regulator
SCO3819		0	-1.65461	0	1.37104	-0.993159	0	hypothetical protein
SCO3855		0	-0.610666	0	0	-2.69724	-1.96254	hypothetical protein
SCO3862		0	1.79576	0	0	2.85392	0	hypothetical protein
SCO3867	soyB1	0	-1.43856	0	0	-1.76844	-2.78466	ferredoxin
SCO3891	rstA	0	0	0	0	-2.83249	-2.60035	hypothetical protein
SCO3897	inoY	0	0	0	0	4.07773	2.02983	hypothetical protein
SCO3907	ssb	1.53744	-0.653902	-0.798266	1.04518	0	1.08591	single-stranded DNA-binding protein
SCO3915		5.40333	0	0	4.75063	0	0	transmembrane efflux protein
SCO3916		5.05815	0	0	4.51316	0	0	hypothetical protein
SCO3928	thiC	0	0	0	0	-2.65851	-2.45441	thiamine biosynthesis protein ThiC
SCO3933		0	0	0	0	2.72536	0	regulatory protein
SCO3934		0	0	0	0	2.82311	0	ftsK/SpoIIIE family protein
SCO3956		0	-0.670812	0	-0.595216	-2.08759	-2.3276	ABC transporter ATP-binding protein
SCO3957		0	-0.936174	0	0	-2.7304	-2.3201	hypothetical protein
SCO3975		0	-1.26191	-1.6357	-0.821388	-1.57625	-3.3273	regulator
SCO3978		0	0	0	0	2.68607	0	oxidoreductase
SCO3990		0	0	0	0	-2.85853	0	hypothetical protein
SCO4005		0	-0.508045	0	-0.713826	-1.87389	-3.40426	RNA polymerase sigma factor
SCO4007		0	-1.21586	-1.3112	0	-0.93194	1.18255	hypothetical protein
SCOt35		0	1.66063	0	2.27581	2.60694	0
SCOt36		0	0	-2.84782	0	0	-3.22738
SCO4011	mmpC	0	1.18179	1.37495	0	2.47357	1.25058	hypothetical protein
SCO4015		0	1.09448	0	0	2.80955	1.69617	hypothetical protein
SCO4020		0	0	0	0	-3.65942	-3.50597	two component system response regulator
SCO4021		0	-0.906166	0	0	-4.26018	-3.51179	two component system histidine kinase
SCO4022		0	0	0	0	-3.6735	-2.68047	glycosyl transferase
SCO4023		0	0	0	0	-2.54882	-3.22291	hypothetical protein
SCO4031		0	0	0	0	-2.95423	-0.828009	integral membrane transport protein
SCO4032		0	0.569249	0.662314	0	-2.47257	-0.892399	marR regulatory protein
SCO4037		0	1.36637	0	0	2.39866	0	small membrane protein
SCO4049		0	0	0	0	-2.78726	-3.63347	antibiotic binding protein
SCO4050		0	0	0	0	-3.38868	-3.19427	acetyltransferase
SCO4054		0	0.742827	0.635755	0	2.44323	1.46816	hypothetical protein
SCO4063		0	0	0	0	4.44536	0	hypothetical protein
SCOt40		0	2.28582	0	0	4.21323	0
SCO4085		0	0	0	0	-2.17023	-2.5166	lipoprotein
SCOt43		0	0	0	0	5.0325	0
SCO4097		0	0	0	2.32539	0	0	amino acid/metabolite permease
SCO4121		1.85247	1.90761	1.4413	2.01551	2.75808	1.38532	hypothetical protein
SCO4123		0	0	0	0	-2.4502	-1.42745	two-component system response regulator
SCO4124		0	-1.22063	0	0	-3.51964	-3.49559	two-component sensor kinase
SCO4125		0	2.17765	0	0	2.81283	2.03068	acetyltransferase
SCO4139	pstB	0	-0.883214	0	0	3.13286	3.39412	phosphate transporter ATP-binding protein
SCO4140	pstA	0	-1.20236	0	0	2.68269	3.44183	phosphate ABC transporter permease
SCO4141	pstC	0	-1.16764	0	0	2.88642	3.54366	phosphate ABC transporter permease
SCO4142	pstS	-0.911273	-1.45249	-1.12065	-1.06206	3.49546	3.52356	phosphate-binding protein
SCO4143		0	0	0	0	2.95437	2.35054	mutT-like protein
SCO4144		0	0	0	0	2.56439	2.0088	hypothetical protein
SCO4146		0	0	0	0	4.02188	0	ECF family RNA polymerase sigma factor
SCO4153		0	1.37283	0	0	0	-1.75251	hypothetical protein
SCO4155		0	-0.649472	0	0	-4.83629	-4.38833	two-component system sensor
SCO4156		0	0	0	0	-5.35887	-4.13365	two-component systen response regulator
SCO4157		0	-0.479929	0	-0.635141	-5.54561	-4.35805	protease
SCO4161		0	0	0	0	3.63347	0	molybdopterin converting factor
SCO4171		0	2.32338	1.63598	0	1.85674	0	hypothetical protein
SCO4189		0	-1.14093	0	0	-3.07669	-1.26441	hypothetical protein
SCO4195		0	2.78644	0	0	2.42434	3.36652	ATP/GTP binding protein
SCO4196		0	0	0	0	2.5856	1.80581	organophosphate acid anhydrase
SCO4211		0	0	0	0	0	4.22234	integrase%2C partial CDS
SCO4214		0	0	0	0	2.5339	2.24719	AbaA-like regulatory protein
SCO4228	phoU	0	-0.449811	-0.726023	-0.777918	3.16197	2.41303	phosphate transport system regulator
SCO4262		0	0	0	0	0	-2.43685	hypothetical protein
SCO4264		0	2.39294	1.52812	0	2.74558	2.28623	aminoglycoside phosphotransferase
SCO4266	ecaD1	0	0	0	0	0	2.97495	oxidoreductase
SCO4283		0	0	0	0	3.27104	0	sugar kinase
SCO4287		0	0	-1.51468	0	1.47446	0	hypothetical protein
SCO4291		0	0	0	0	2.63506	0	hypothetical protein
SCO4335		0	1.02943	0	0	-3.98454	0	hypothetical protein
SCO4338		0	0	0	0	3.72553	2.91274	2'-5' RNA ligase
SCO4348		0	0	-0.859773	0	-2.55174	-1.52084	hypothetical protein
SCO4368		0	-1.5904	-0.752642	0	-4.63271	-6.31555	lipase
SCO4371		0	1.50771	0	0	2.45967	0	hypothetical protein
SCO4401		0	-2.33738	-1.9517	0	3.66931	2.98862	lipoprotein
SCO4405		0	0	0	0	-1.90412	1.8394	ABC transporter ATP-binding protein
SCO4415		0	2.45675	0	0	4.59173	2.33846	hypothetical protein
SCO4425	afsS	0	0	0	0	3.3148	2.57383	sigma-like protein
SCO4442		0	-0.654217	0	0	-2.5224	0	hypothetical protein
SCO4448		0	0	0	0	3.44317	0	hypothetical protein
SCO4449		0	0	0	0	2.82593	2.19304	hydrolase
SCO4479		0	-1.15585	0	0	-2.45745	-2.93056	hydrolase
SCO4524		0	0	0	1.37543	2.44935	1.53092	hypothetical protein
SCO4525		0	0	0	0	2.53328	2.50225	hypothetical protein
SCO4527		0	0	0	0	1.9316	2.32389	hypothetical protein
SCO4566	nuoE	-1.60788	-0.925134	0	-1.51124	0	0.762	NADH dehydrogenase subunit E
SCO4569	nuoH	0	0	0	0	2.16244	2.71958	NADH dehydrogenase subunit H
SCO4573	nuoL	0	0	0	0	1.6815	2.45227	NADH dehydrogenase subunit L
SCO4574	nuoM	0	0	0	0	1.66643	2.35777	NADH dehydrogenase subunit M
SCO4584		0	0	0	0	-1.76319	-3.12227	hypothetical protein
SCO4585		0	-0.912266	0	0	-2.47112	-2.82447	ABC transporter ATP-binding protein
SCO4590		0	0	0	0	3.4272	2.85383	hypothetical protein
SCO4591		0	0	0	0	2.65679	1.83974	hypothetical protein
SCO4592		0	1.49694	1.14961	0	3.37283	2.2299	hypothetical protein
SCO4599	nuoA2	1.38978	0	0	2.57003	2.36974	2.53589	NADH dehydrogenase subunit NuoA2
SCO4600	nuoB2	0	0	0	1.37266	1.37253	2.33156	NADH dehydrogenase subunit NuoB2
SCO4601		0	0	0	0	2.58833	2.03457	dehydrogenase
SCO4609		0	0	0	0	-2.52826	-1.79512	heat shock protein HtpX
SCO4610		0	0	0	-0.838234	-2.52758	-2.17848	hypothetical protein
SCO4615		0	-1.45735	-3.22524	0	0	0	integrase
SCO4617		0	-2.3577	-3.36727	0	-1.77483	0	ATP-binding protein
SCO4618		0	-2.74315	-3.36903	0	-1.53132	0	hypothetical protein
SCO4619		0	-2.81206	-2.93531	0	-2.04911	-1.33964	hypothetical protein
SCO4620		0	-1.97538	-2.864	0	0	0	sporulation-like protein
SCO4621		0	-2.24842	-3.3811	0	-1.97816	0	sporulation-like protein
SCO4622		0	-2.50075	-2.67819	0	-2.23656	0	hypothetical protein
SCO4624		0	-2.64111	-1.88826	0	-2.0963	1.80807	hypothetical protein
SCO4627		0	-2.36496	-1.91821	0	-1.94856	0	hypothetical protein
SCO4640		0	0	0	0	5.01094	2.70002	TetR family transcriptional regulator
SCO4641		0	0	0	0	5.59669	4.90639	transmembrane efflux protein
SCO4642		0	0	0	0	4.05588	2.99967	hypothetical protein
SCO4653	rplL	1.60312	-0.782732	-0.801252	1.46834	0	0	50S ribosomal protein L7/L12
SCO4660	rspG	2.43522	0	0	1.7723	1.39132	1.38077	30S ribosomal protein S7
SCO4676		0	-1.61275	-1.36717	0	-5.31548	-1.52702	hypothetical protein
SCO4677	rsfA	0	-1.56228	-1.12923	0	-3.34662	0	regulatory protein
SCO4685		0	0	0	2.41997	0	0	DEAD/DEAH box helicase
SCO4689		0	-2.51012	-2.56186	0	-2.07959	-1.19731	hypothetical protein
SCO4690		0	-2.40603	-2.91144	0	-1.46433	-1.14224	hypothetical protein
SCO4691		0	-2.63283	-4.00414	2.26628	-1.38234	0	hypothetical protein
SCO4703	rplD	2.19397	-0.636456	0	1.56588	0.54247	0.950447	50S ribosomal protein L4
SCO4704	rplW	2.12266	0	-0.710748	1.54921	0	0	50S ribosomal protein L23
SCO4705	rplB	1.91235	-0.955437	0	1.42314	0	0.784856	50S ribosomal protein L2
SCO4706	rpsS	2.38637	0	0	1.34071	0	0	30S ribosomal protein S19
SCO4707	rplV	2.03375	-1.23767	-1.17119	1.69774	0	0	50S ribosomal protein L22
SCO4709	rplP	2.07892	-0.875121	-0.893737	1.50387	0	0	50S ribosomal protein L16
SCO4711	rpsQ	1.59551	-1.11585	0	0	0	0	30S ribosomal protein S17
SCO4712	rplN	1.85318	-0.987689	0	1.17122	0	0	50S ribosomal protein L14
SCO4714	rplE	1.92092	-0.801989	-1.14326	1.26443	0	0	50S ribosomal protein L5
SCO4715	rpsN	1.99224	-0.788292	0	1.36178	0	0	30S ribosomal protein S14
SCO4726	rpmJ	1.33984	1.47735	0	1.25037	2.46897	0	50S ribosomal protein L36
SCO4755		0	0	0	0	-3.05402	-2.52938	transcriptional regulator
SCO4761	groES	0	-1.14816	-1.62546	0	1.15985	0	co-chaperonin GroES
SCO4762	groEL	0	-1.5383	-1.18057	0	0.905232	0	chaperonin GroEL
SCO4782		0	1.3949	0	1.7215	4.29083	2.8046	hypothetical protein
SCO4799		-1.58147	-2.37999	-1.61775	-1.37934	-3.79763	-1.47828	lipase
SCO4831		0	-1.23926	0	1.88146	0	0	glycine/betaine ABC transporter integral membrane protein
SCO4866		0	1.86479	0	0	2.69514	1.11755	ECF sigma factor
SCO4868		0	-1.60298	-1.36843	0	-2.39756	-2.18269	lipoprotein
SCO4873		0	0	0	0	4.33541	4.63118	hypothetical protein
SCO4874		0	0	0	0	7.93075	7.17277	hypothetical protein
SCO4875		0	0	0	0	6.98326	7.03706	sugar transferase
SCO4876		0	0	0	0	6.00417	5.80904	sugar translocase
SCO4877		0	0	0	0	5.66911	5.51369	hypothetical protein
SCO4878		0	0	0	0	4.76846	4.61068	glycosyltransferase
SCO4879		0	-1.26009	0	0	5.60157	5.55591	hypothetical protein
SCO4880		0	0	0	0	6.66417	5.64661	transferase
SCO4881		0	0	0	0	6.61844	6.32098	polysaccharide biosynthesis-like protein
SCO4882		0	0	0	0	5.39235	5.36364	hypothetical protein
SCO4935		0	-1.47629	0	0	-3.56422	-3.49091	hypothetical protein
SCO4936		0	-1.40843	-0.849571	0	-3.89873	-4.20168	ABC transporter ATP-binding protein
SCO4945		4.40271	0	0	5.253	0.888545	0.982316	dehydrogenase
SCO4946		3.46609	0	0	4.83138	0	0	hypothetical protein
SCO4947	narG3	0	-1.20015	0	0	-2.63917	0	nitrate reductase subunit alpha NarG3
SCO4948	narH3	0	-0.988297	0	0	-2.81501	0	nitrate reductase subunit beta NarH3
SCO4949	narJ3	0	-1.30608	0	0	-3.05689	0	nitrate reductase subunit delta NarJ3
SCO4950	narI3	0	-0.987621	-1.03738	0	-2.76866	0	nitrate reductase subunit gamma NarI3
SCO4952		0	-0.796511	0	0	-2.38236	0	TetR family transcriptional regulator
SCO4982		0	2.32699	0	0	2.54348	0	hypothetical protein
SCO5004		0	-1.32676	0	0	-2.32769	0	hypothetical protein
SCO5005		0	-1.29933	0	0	-2.35528	0	hypothetical protein
SCO5009		0	-1.37156	0	0	-3.02337	0	secretory protein
SCO5017		0	-1.41673	-0.736833	-0.844016	-2.69668	-1.23752	AraC family transcription regulator
SCO5034		0	-1.21735	-1.77387	0	2.10851	2.54605	hypothetical protein
SCO5035		0	-1.40021	-1.72502	0	1.73792	2.74751	ABC transporter ATP-binding protein
SCO5036		0	-1.35082	-1.82315	0	1.59867	2.54696	hypothetical protein
SCO5070		0	0	0	0	-2.45941	1.02445	hydroxylacyl-CoA dehydrogenase
SCO5071		0	-1.0618	0	0	-6.04187	0.77688	hydroxylacyl-CoA dehydrogenase
SCO5072		0	-1.29548	0	0	-5.40554	1.50966	hydroxylacyl-CoA dehydrogenase
SCO5073		0	0	0	0	-4.34412	1.13204	oxidoreductase
SCO5074		0	-1.23672	0	0	-6.11434	1.2429	dehydratase
SCO5075	actVIORF4	0	0	0	0	-4.5101	1.48009	oxidoreductase
SCO5076	actVA1	0	-1.00029	0	0	-4.53923	1.05278	hypothetical protein
SCO5077	actVA2	0	-1.09431	-0.798702	-0.63528	-3.80335	0.462886	hypothetical protein
SCO5078	actVA3	0	-1.29069	0	0	-5.04277	0	hypothetical protein
SCO5079	actVA4	0	0	0	0	-4.87719	1.01408	hypothetical protein
SCO5080	actVA5	0	0	0	0	-4.48344	0.969587	hydrolase
SCO5081	actVA6	0	0	0	0	-3.73128	0	hypothetical protein
SCO5083	actA/actII-2	0	0	0	0	-1.56319	4.58066	actinorhodin transporter
SCO5084	actII-3	0	0	0	0	-2.41464	4.10268	hypothetical protein
SCO5085	actII-4	0	0	0	-0.848646	-3.61034	0	actinorhodin operon activator protein
SCO5086	actIII	0	-0.930774	0	0	-4.89288	1.75839	ketoacyl reductase
SCO5087	actIORF1	0	-1.02325	0	0	-5.8207	1.32194	actinorhodin polyketide beta-ketoacyl synthase subunit alpha
SCO5088	actIORF2	0	-0.98296	0	0	-5.37799	1.22031	actinorhodin polyketide beta-ketoacyl synthase subunit beta
SCO5089	actIORF3	0	0	0	0	-5.94135	1.67653	actinorhodin polyketide synthase
SCO5090	actVII	0	-0.855985	0	0	-5.28199	1.10421	actinorhodin polyketide synthase bifunctional cyclase/dehydratase
SCO5091	actIV	0	0	0	0	-4.45224	1.46885	cyclase
SCO5092	actVB	0	0	0	0	-4.52984	1.18267	actinorhodin polyketide dimerase
SCO5098	ORF12	0	0	0	0	-2.73246	0	hypothetical protein
SCO5105		0	0	0	0	-2.16645	-2.33436	hypothetical protein
SCO5108		0	-1.7201	0	-1.23434	-2.64507	0	hypothetical protein
SCO5125		0	0	-0.929148	-0.885896	-2.5433	-2.46392	hypothetical protein
SCO5156		0	0	0	0	3.33448	2.46426	hypothetical protein
SCO5163		0	2.93535	1.9702	0	2.58186	1.40584	hypothetical protein
SCO5174		0	0	0	0	-3.06001	0	transferase
SCO5175		0	0	0	0	-4.22773	0	hypothetical protein
SCO5176		0	0	0	0	-3.23493	0	reductase
SCO5177		0	0	0	0	-4.65909	0	hypothetical protein
SCO5190	wblC	0	3.03066	2.57703	0	2.16313	1.43344	DNA-binding protein
SCO5191		0	3.87591	4.24212	0	3.47323	2.81056	hypothetical protein
SCO5249		0	0	0	0	-3.75951	0	nucleotide-binding protein
SCO5254	sodN	0	0	0	0	2.6353	1.60341	superoxide dismutase
SCO5277		0	0	0	0	-2.34876	0	magnesium chelatase
SCO5308		0	1.19322	0	0	2.43445	2.24686	hypothetical protein
SCO5309		0	1.42885	0	0	2.89827	1.90652	hypothetical protein
SCO5322		0	0	0	0	2.56971	0	hypothetical protein
SCO5369	atpF	1.40869	0	0	1.4776	2.42714	1.48003	F0F1 ATP synthase subunit B
SCO5370	atpH	1.08063	-1.0974	0	1.51246	0.957231	1.49261	F0F1 ATP synthase subunit delta
SCO5371	atpA	1.2677	-0.844706	0	1.56059	1.31917	1.88933	F0F1 ATP synthase subunit alpha
SCO5372	atpG	0.987717	-0.974114	0	1.37193	0.983528	1.24151	F0F1 ATP synthase subunit gamma
SCO5373	atpD	1.16766	-0.979505	0	1.25392	1.28403	1.55574	F0F1 ATP synthase subunit beta
SCO5379		0	0	0	0	-1.81172	-4.05423	hypothetical protein
SCO5390		0	0	0	0	-2.37867	0	alkanal monooxygenase
SCO5402		2.62328	0	0	6.26642	3.34995	1.63647	hypothetical protein
SCO5403	rapA1	1.04511	0	0	3.2649	1.27639	0.841621	two-component system response regulator
SCO5404	rapA2	0	0	0	2.44289	0	0	two-component sensor kinase
SCO5418		0	0	0	0	3.24998	0	transcriptional regulator
SCO5436		0	-0.579578	0	0	-2.49831	-2.07981	sodium:dicarboxylate symporter
SCO5451		0	1.36396	0	0	2.33095	1.56154	ABC transporter
SCO5453		0	0	0	0	-3.4059	0	hypothetical protein
SCO5463		0	0	0	0	-2.35266	0	MerR family transcriptional regulator
SCO5468		2.41527	0	0	1.36618	1.13198	0	transmembrane transport protein
SCO5476		0	0	0	0	-2.49144	-2.01866	oligopeptide transport integral membrane protein
SCO5478		0	0	0	0	-2.46223	-2.33556	oligopeptide transport system integral membrane protein
SCO5484		2.29563	0	0	3.72609	2.18993	1.81112	small hydrophobic membrane protein
SCO5485		1.66058	0	0	2.3554	2.13182	2.17298	small hydrophobic membrane protein
SCO5496		0	0	0	0	0	3.59615	small membrane hydrophobic protein
SCO5497		0	0	0	0	-2.32402	-1.53654	hypothetical protein
SCO5511	cdgC	0	-0.823754	0	0	-3.42924	-1.72506	membrane associated phophodiesterase
SCO5512	ilvB	1.69193	-0.666039	0	0.85673	0	0	acetolactate synthase 1 catalytic subunit
SCO5513	ilvN	1.64329	-1.34595	-1.09417	0	0	0	acetolactate synthase small subunit
SCO5516		0	1.50541	0	0	3.6883	2.49406	integral membrane efflux protein
SCO5520		0	-0.591142	0	0	-2.41808	-1.14565	1-pyrroline-5-carboxylate dehydrogenase
SCO5522	leuB	1.60602	-1.71506	-1.26978	0	0	0	3-isopropylmalate dehydrogenase
SCO5536	accE	0	0	0	0	3.91014	0	hypothetical protein
SCOt59		1.39477	0	-2.58776	1.68263	1.14891	-1.64702
SCO5553	leuC	3.03993	0	0	1.18901	0	0	3-isopropylmalate dehydratase large subunit
SCO5554	leuD	2.97015	0	0	0.98438	0	0	3-isopropylmalate dehydratase small subunit
SCO5581		0	0	0	0	-1.99378	0.935227	hypothetical protein
SCO5582	nsdA	0	-0.846798	-0.804354	0	-3.83924	-0.831528	regulator
SCO5592		0	0	0	0	2.53356	2.8841	hypothetical protein
SCO5605		0	-0.739276	0	0	-2.44908	0	hypothetical protein
SCO5609		0.990416	0	0	0	-1.73054	1.06106	hypothetical protein
SCO5610		0	-0.994841	0	1.21686	-1.42705	1.03543	hypothetical protein
SCO5611		0	0	0	0	-2.93922	0	transcriptional regulator
SCO5629		0	-1.7162	-1.0501	0	-2.79817	-1.30108	ATP /GTP-binding protein
SCO5650		0	-0.928608	0	0	0	1.40673	hypothetical protein
SCO5654		0	0	0	0	-1.87614	-2.45874	ABC transporter ATP-binding protein
SCO5666		0	0	0	0	-2.65287	-2.62933	gamma-aminobutyraldehyde dehydrogenase
SCO5667		0	-0.904446	0	0	-2.84049	-2.90811	ABC transporter substrate-binding protein
SCO5668		0	0	0	0	-2.43803	-2.09148	polyamine ABC transporter ATP-binding protein
SCO5676	gabT	0	-1.3084	-0.678765	0.797107	-1.46217	-2.09316	4-aminobutyrate aminotransferase
SCO5679		0	-1.02465	0	0.974361	-1.40939	-1.47454	aldehyde dehydrogenase
SCO5680		0	1.29467	2.23476	0	-1.75332	-2.06092	cytidine deaminase
SCO5681		0	0.836236	2.24334	0	-4.75902	-5.2579	glycosyl transferase
SCO5682		0	1.70604	2.18536	0	-4.53656	-4.75272	hypothetical protein
SCO5683		0	-0.891709	0	0	-3.93399	-3.46359	two-component system sensor kinase
SCO5684		0	0	1.05578	0	-2.50887	-2.36849	two-component system response regulator
SCO5687		0	0	0	0	-2.86907	0	transport system integral membrane protein
SCO5702		0	1.70337	0	0	2.71897	2.08665	lipoprotein
SCO5746		0	0	0	0	5.17498	5.04883	hypothetical protein
SCO5788		0	0	0	0	3.89402	2.97858	hypothetical protein
SCO5800		0	0	0	0	-2.47421	0	hypothetical protein
SCO5804	nrdR	0	0.674745	0	0	2.39769	1.51351	transcriptional regulator NrdR
SCO5811		0	0	0	0	-2.40435	-2.08712	transcriptional regulator
SCO5877	redD	0	0.816967	0	0	2.64097	1.95014	transcriptional regulator RedD
SCO5882	redV	0	0	0	0	7.65082	4.62989	RedV protein
SCO5883	redU	0	0	0	0	6.8611	4.69788	hypothetical protein
SCO5884		0	0	0	0	6.29424	3.90968	hypothetical protein
SCO5885		0	0	0	0	6.46093	4.87974	hypothetical protein
SCO5886	redR	0	0	0	0	6.61839	4.45161	3-oxoacyl-ACP synthase
SCO5887	redQ	0	0	0	0	7.203	5.36189	acyl carrier protein
SCO5888	redP	0	0	0	0	6.59195	4.58557	3-oxoacyl-ACP synthase III
SCO5889	redO	0	0	0	0	5.72396	4.68393	hypothetical protein
SCO5890	redN	0	0	0	0	5.61347	4.31282	8-amino-7-oxononanoate synthase
SCO5891	redM	0	0	0	0	6.19758	4.35536	peptide synthase
SCO5892	redL	0	0	0	0	5.94385	4.08962	polyketide synthase
SCO5893	redK	0	0	0	0	6.16999	4.45556	oxidoreductase
SCO5894	redJ	0	0	0	0	5.9331	4.08376	thioesterase
SCO5895	redI	0	0	0	0	5.84046	4.22913	methyltransferase
SCO5896	redH	0	0	0	0	5.92036	4.17639	phosphoenolpyruvate-utilizing enzyme
SCO5897	redG	0	0	0	0	6.06522	4.02791	oxidase
SCO5898	redF	0	0	0	0	4.3307	2.92206	hypothetical protein
SCO5899		0	0	0	0	4.84461	2.26575	hypothetical protein
SCO5907		0	2.72108	0	0	0	2.74399	hypothetical protein
SCO5917		0	3.35161	1.67557	0	2.42814	1.17692	hypothetical protein
SCO5918		0	0	0	2.49551	0	0	hypothetical protein
SCO5920		1.57715	0	0	4.47129	1.64168	2.33241	DEAD/DEAH box helicase
SCO5921		0	2.15983	1.33415	2.43469	3.39244	1.90431	cold-shock domain-containing protein
SCO5933		0	0	0	0	0	2.82659	hypothetical protein
SCO5940		0	0	0	0	3.54387	0	hypothetical protein
SCO5949		0	3.1147	2.47068	0	1.8166	0	hypothetical protein
SCO5957		0	0	0	2.39193	2.0993	2.39631	transporter
SCO5981		0	-0.980199	0	-0.594389	-5.57616	-6.29842	hypothetical protein
SCO5987		0	-0.749119	0	-0.875444	-2.71875	-1.99788	hypothetical protein
SCO5994		0	0	0	0	4.02563	0	integral membrane cytochrome biogenesis protein
SCO5998	murA2	0.743506	-0.572623	0	0.746228	-1.72949	0	UDP-N-acetylglucosamine transferase
SCO6040		0	0	0	0	-2.57039	-5.78717	lipoprotein
SCO6041		0	-2.56793	0	0	0	-1.94541	protoporphyrinogen oxidase
SCO6080		0	0	0	0	-3.28714	0	dehydrogenase
SCO6090		0	2.19543	0	0	2.50948	2.3195	antibiotic resistance macrolide glycosyltransferase
SCO6096		0	0	0	0	-1.76863	-2.49421	lipoprotein
SCO6098	cysD	0	0	0	0	-1.69167	-2.46226	sulfate adenylyltransferase subunit 2
SCO6100	cysH	0	0	-0.825054	0	-1.92762	-2.39939	phosphoadenosine phosphosulfate reductase
SCO6138		0	0	1.34036	0	-1.94126	-2.44843	transmembrane protein
SCO6145		0	0	0	0	7.0527	7.11386	hypothetical protein
SCO6146		0	0	0	0	6.69054	6.04467	hypothetical protein
SCO6149		0	2.57176	2.18361	0	1.76693	1.3032	ribosome-associated GTPase
SCO6150		0	2.47065	2.36318	0	1.36785	1.35067	ADA-like regulatory protein
SCO6156		0	0	0	0	3.17766	0	regulatory protein
SCO6159		0	0	0	0	2.4353	0	GntR family transcriptional regulator
SCO6171		0	0	0	0	0	-3.08423	oxidoreductase
SCO6173		0	-0.969837	0.857187	0	-1.87832	-1.93982	permease SC6C509
SCO6178		0	0	0	0	2.43995	1.08184	deacetylase
SCO6179	cwgA	0	0.758915	0	0	2.45377	1.74319	nucleotide-sugar dehydratase
SCO6187	cwgI	0	0	0	0	3.88503	0	bifunctional synthase/transferase
SCO6197		0	1.59525	0	0	3.59268	0	hypothetical protein
SCO6198		0	0	0	0	2.78903	0	hypothetical protein
SCO6199		0	0	0	0	2.85392	0	esterase
SCO6219		0	0	0	0	2.78798	1.54965	Ser/Thr protein kinase
SCO6220		0	-1.03021	0	0	2.11735	0	hypothetical protein
SCO6252		0	0	0	0	-2.70314	-3.29027	hypothetical protein
SCO6265	scbR	0	0	0	0	3.8354	3.08524	gamma-butyrolactone binding protein
SCO6266	scbA	0	0	0	0	2.79677	2.91359	ScbA protein
SCO6267	scbC	0	0	0	0	2.6563	2.06735	hypothetical protein
SCO6268	cpkM	0	-0.944206	0	0	3.47168	3.17502	histidine kinase
SCO6269	cpkPb	0	0	0	0	3.32858	2.46577	2-oxoglutarate ferredoxin oxidoreductase subunit beta
SCO6270	cpkPa	0	0	0	0	4.42985	2.97517	oxidoreductase alpha-subunit
SCO6271	accA1	0	0	0	0	6.13881	4.56203	acyl-CoA carboxylase complex A subunit
SCO6272	scF	0	0	0	0	5.49263	4.63887	FAD-binding protein
SCO6273	cpkC	0	0	0	0	6.73224	6.40584	type I polyketide synthase
SCO6274	cpkB	0	0	0	0	7.0928	6.98186	type I polyketide synthase
SCO6275	cpkA	0	0	0	0	7.29233	6.93896	type I polyketide synthase
SCO6276	cpkD	0	0	0	0	8.07207	7.61247	hypothetical protein
SCO6277	cpkE	0	0	0	0	7.65933	7.23106	epoxide hydrolase
SCO6278	cpkF	0	0	0	0	8.69306	8.10193	integral membrane transport protein
SCO6279	cpkG	0	0	0	0	8.44784	7.86017	diaminobutyrate-pyruvate aminotransferase
SCO6280	kasO/cpkO	0	0	0	0	7.02544	6.71024	regulatory protein
SCO6281	cpkH	0	0	0	0	7.4564	7.52298	FAD-binding protein
SCO6282	cpkI	0	0	0	0	8.21301	7.30583	3-oxoacyl-ACP reductase
SCO6283	cpkJ	0	0	0	0	7.04306	5.95716	hypothetical protein
SCO6284	cpkK	0	0	0	0	4.05474	3.91037	decarboxylase
SCO6285	cpkL	0	0	0	0	5.50764	0	hypothetical protein
SCO6286	scbR2	0	0	0	0	6.5119	5.03079	regulatory protein
SCO6287	scoT	0	0	0	0	3.92424	3.3147	thioesterase II
SCO6288	cpkN	0	0	0	0	4.44974	3.81304	regulatory protein
SCO6289		0	0	0	0	3.63185	2.44726	oxidoreductase
SCO6296		0	0	0	0	2.53573	2.8667	hypothetical protein
SCO6320		0	1.49047	1.27413	1.74179	4.88243	4.3425	transport integral membrane protein
SCO6336		0	-0.857642	0	0	-2.32967	-1.80323	hypothetical protein
SCO6337		0	2.17044	0	0	2.54231	0	transposase
SCO6343		0	0	0	0	5.75455	0	hypothetical protein
SCO6347		0	2.59545	0	0	2.26706	0	beta-galactosidase
SCO6355		0	0	0	0	2.56369	2.07931	hypothetical protein
SCO6356		0	0	0	0	2.90773	2.83883	hypothetical protein
SCO6357		0	1.70816	0	0	3.98858	2.80881	hypothetical protein
SCO6365		0	0	0	0	-2.92283	0	hypothetical protein
SCO6378		0	3.42881	0	0	6.49505	5.21976	hypothetical protein
SCO6379		0	0	0	0	3.47552	2.28224	hypothetical protein
SCO6392		0	0	0	0	0	2.49669	transposase
SCO6394		0	0	0	0	-2.365	0	IS element ATP binding protein
SCO6403		0	3.18121	0	0	0	0	hypothetical protein
SCO6404		0	0	-0.972171	0	-0.673599	-2.91038	hypothetical protein
SCO6409	map2	0	2.36628	1.81169	0	3.02275	2.45822	methionine aminopeptidase
SCO6414		0	-0.901504	0	-1.0039	-2.75313	-1.4094	hypothetical protein
SCO6416		0	-1.1492	0	0	-2.4281	-1.59159	oxidoreductase
SCO6426		0	0	0	0	-3.84024	0	hypothetical protein
SCO6428		0	0	0	0	2.6702	2.44411	hypothetical protein
SCO6445		0	0.967577	0	0	2.44034	1.34332	inositol monophosphatase
SCO6466		0	0	0	0	2.33739	0	transferase
SCO6491		0	4.17693	0	0	3.83243	2.85552	hypothetical protein
SCO6501	gvpF	0	-1.12968	0	0.758445	-1.91686	-0.803549	gas vesicle synthesis protein
SCO6504		0	-0.699653	0	1.15825	-1.57347	0	hypothetical protein
SCO6507	gvpS	0	0	0	1.18909	-1.75205	0	gas vesicle synthesis protein
SCO6542		0	0	0	0	-3.12172	0	glycosyl hydrolase
SCO6544		0	0.533113	0	-0.614729	0	-1.79897	hypothetical protein
SCO6546		0	1.90942	0	0	1.84938	2.52907	cellulase
SCO6603		0	0	0	0	-2.77609	0	transmembrane sugar transport protein
SCO6628		0	0	0	0	-3.13701	0	hypothetical protein
SCO6632		0	1.25187	0	0	0	-1.50824	hypothetical protein
SCO6673		0	0	0	0	2.61166	0	hypothetical protein
SCO6690		0	2.77701	0	0	3.40227	3.05274	transmembrane transport protein
SCO6691		0	0	0	0	5.71909	5.04264	phospholipase C
SCO6695		0	0	0	0	-2.08364	-2.85454	hypothetical protein
SCO6715	wblH	0	0	0	0	3.90911	4.21795	transcriptional regulator
SCO6728	mmpA	0	2.41703	2.32815	0	4.41292	2.96462	hypothetical protein
SCO6735		0	0	0	0	2.34214	2.04802	hypothetical protein
SCO6773	swlC	1.71745	-0.808208	0	2.02669	-1.90935	-0.730856	peptidase
SCO6775		0	1.53051	0	0	2.67251	0	transcriptional regulator
SCO6796	cvnC7	0	0	0	0	-2.39289	0	hypothetical protein
SCO6797	cvnD7	0	-1.3343	-1.39535	0	-2.92599	0	ATP/GTP binding protein
SCO6799	tdh	0	-1.23066	0	3.09147	0	0	L-threonine 3-dehydrogenase
SCO6800	kbl	0	-1.7981	0	2.7254	-1.54841	0	2-amino-3-ketobutyrate coenzyme A ligase
SCO6805		0	0	0	0	2.37821	1.44461	integral membrane efflux protein
SCOt63		0	0	0	0	5.10776	0
SCO6817		0	-1.32836	-1.08571	0	-2.40014	0	hypothetical protein
SCO6818		0	-1.11075	0	0	-1.19048	1.15766	2%2C3-bisphosphoglycerate-independent phosphoglycerate mutase
SCO6819	aroA	0	-1.4768	0	0	-1.72099	1.33433	3-phosphoshikimate 1-carboxyvinyltransferase
SCO6820		0	-1.10692	0	0	-1.15111	1.43595	oxidoreductase
SCO6821		0	-0.831838	0	0	-1.80539	0.867106	hypothetical protein
SCO6822		0	0	0	0	2.46368	2.53967	integral membrane efflux protein
SCO6839		0	0	0	0	0	3.21085	hypothetical protein
SCO6842		0	0	0	0	0	4.18927	hypothetical protein
SCO6924		0	0	0	0	3.11468	0	DNA-binding protein
SCO6925		0	2.58096	2.53754	0	3.32936	2.34506	hypothetical protein
SCO6933		0	2.86499	0	0	2.71212	0	hypothetical protein
SCO6934		0	1.68062	1.74474	0	1.70412	3.00388	hypothetical protein
SCO6935		0	1.20322	1.4976	0	1.14005	2.49367	hypothetical protein
SCO6937		0	1.32076	1.45852	0	1.31791	2.34786	DNA-binding protein
SCO6938		0	0.94399	1.35457	0	0	2.36484	acyl-CoA dehydrogenase
SCO6939		0	1.14896	1.69262	0	0	2.74183	hypothetical protein
SCO6942	cvnB8	0	1.618	1.39326	0	1.29049	2.41551	hypothetical protein
SCO6943	cvnA8	0	1.47824	1.85211	0	1.02487	2.99886	sensor histidine-kinase
SCO6944		0	1.12973	1.53788	0	0.788664	2.83925	hypothetical protein
SCO6945		0	0.959132	1.26724	0	0.907515	2.88809	hypothetical protein
SCO6949		0	1.80336	2.51132	0	2.2482	3.66433	hypothetical protein
SCO6973		0	0	0	0	2.50118	0	hypothetical protein
SCO6985		0	1.74268	0	0	2.07972	2.39709	hypothetical protein
SCO6988		0	0	0	0	2.3225	1.48553	oxidoreductase
SCO6995		0	-0.592843	0	0	-2.99848	-0.673378	protease
SCO7007		0	0	0	0	3.89326	0	hypothetical protein
SCO7010	aglA	0	0	0	0	2.38508	0	alpha glucosidase
SCO7023		0	0	0	0	0	3.40842	hypothetical protein
SCO7047	uppP	0	0	0	0	-2.70287	-2.59341	UDP pyrophosphate phosphatase
SCO7050		0	0	1.21125	0	-1.19009	2.108	D-alanyl-D-alanine carboxypeptidase
SCO7051	rho	0	0	0	0	-2.45051	1.38949	transcription termination factor Rho
SCO7066	fadH	0	0	0	0	2.68999	1.34632	2%2C4-dienoyl-CoA reductase
SCO7075		0	0	0	0	-2.50469	-2.94574	two component response regulator protein
SCO7076		0	0	0	0	-2.47284	-2.5444	two-component histidine kinase
SCO7095		0	0	1.14029	0	-2.54124	0	hydrolase
SCO7120	qrcB2	0	2.44457	0	0	0	0	ubiquinol-cytochrome C reductase cytochrome B subunit
SCO7123		0	0	0	0	3.67715	0	acyltransferase
SCO7158		0	2.50524	0	0	2.65403	2.34073	hypothetical protein
SCO7168	agl3R	0	1.16463	1.13346	0	2.45506	1.24582	GntR family transcriptional regulator
SCO7174		0	2.59125	2.02009	0	1.74785	0	hypothetical protein
SCO7198		0	0	0	0	3.37767	4.14598	regulatory protein
SCO7199		0	0	0	0	4.29566	3.9166	hypothetical protein
SCO7200		0	0	0	1.27157	2.97513	2.82422	hypothetical protein
SCO7202		0	1.38498	0	0	4.31336	3.61992	hypothetical protein
SCO7221	gcs	0	-0.93268	0.863982	0	-3.06221	0.59559	polyketide synthase
SCO7224		0	4.31789	0	0	0	0	hypothetical protein
SCO7251		0	-0.863958	0	0	-4.63356	0	hypothetical protein
SCO7252	nsdB	0	-1.00728	0	0	-4.00569	0.694693	regulatory protein
SCO7261		0	0	0	0	2.55335	1.85449	hypothetical protein
SCO7267		3.38664	0	0	2.13537	1.66503	0	hypothetical protein
SCO7268	add	3.84937	0	0	2.62436	1.693	0	adenosine deaminase
SCO7275		0	0	0	0	2.93418	3.4567	hypothetical protein
SCO7294		0	0	0	0	-2.0793	-2.80331	hypothetical protein
SCO7318		0	1.04473	0	0	2.63202	1.20945	hypothetical protein
SCO7335	pep1B	0	0	0	0	-2.46148	-1.46645	alpha-amylase
SCO7337	pepA2	0	1.02965	0	0	-2.65622	-1.97919	hypothetical protein
SCO7338	glgX	0	0	0	0	-3.24488	-1.95631	glycogen debranching protein
SCO7345		0	1.57035	1.91985	0	-4.671	0	ATP-dependent DNA ligase
SCO7346		0	2.53174	1.82559	0	-4.44351	0	membrane transport protein
SCO7364		0	0	0	0	2.89578	0	TetR family transcriptional regulator
SCO7393		0	0	-0.927146	1.50234	-1.98334	-0.958114	lipoprotein
SCO7399	cdtB	0	0	0	0	-2.16919	-2.77409	binding-protein-dependent transport lipoprotein
SCO7413		0	0	-1.08883	1.40422	0	0	short chain dehydrogenase
SCO7427	nsrR	2.57768	0	0	3.35016	1.1587	0	hypothetical protein
SCO7428	hmpA1	1.95687	-2.45857	-3.51542	3.83419	-2.34596	-2.54917	flavohemoprotein
SCO7430		0	0	0	3.84818	1.48577	0	hypothetical protein
SCO7434	sspA	0	0	0	0	-2.6518	-0.886876	lipoprotein
SCO7445		0	2.75639	0	0	2.77823	0	hypothetical protein
SCO7447		0	2.29772	0	0	2.64724	0	acetyltranferase
SCO7460		0	1.26517	1.49075	1.06103	2.86757	1.9789	lipoprotein
SCO7477		0	-1.23553	0	0	-3.60218	-1.82964	hypothetical protein
SCO7478		0	1.99156	0	0	2.46599	1.76326	phosphotransferase
SCO7481		0	1.62766	0.799458	0	0	-0.803268	hypothetical protein
SCO7540		0	1.09934	0	0	-2.00459	-1.92279	hypothetical protein
SCO7550		0	0	0	0	1.53836	2.41286	hydrolase
SCO7586		0	0	0	0	0	4.62425	oxidoreductase
SCO7588		0	0	0	0	2.36663	2.18227	oxidoreductase
SCO7613		0	0	0	0	2.50441	1.7913	hypothetical protein
SCO7619		0	2.43488	0	0	0	0	anti sigma factor antagonist
SCO7626		0	4.1502	3.0524	0	3.02093	1.51243	monooxygenase
SCO7631		0	0	0	0	8.96566	8.76911	hypothetical protein
SCO7638	eno	0	1.16862	0	0	2.95636	1.56863	phosphopyruvate hydratase
SCO7648		0	0	0	-0.43393	-4.08173	-4.12593	two-component system response regulator
SCO7649		0	0	0	0	-3.17841	-3.5185	two-component system sensor kinase
SCO7650		0	-1.4057	0	0	-5.24469	-5.90233	hydrolase
SCO7657		0	0	0	0	2.62997	3.59371	hypothetical protein
SCO7658		0	1.04118	0	0	3.91762	2.74545	hypothetical protein
SCO7660	kcsA	0	0	0	0	3.20974	2.91365	voltage-gated potassium channel
SCO7674		0	0	0	0	-2.59301	0	metal-binding protein
SCO7697		0	0	0	0	6.08488	4.52685	hydrolase
SCO7717		0	0	0	0	2.92711	3.87323	hypothetical protein
SCO7753		-1.38397	-1.49552	-1.07628	-2.04847	-2.08443	-2.33139	hypothetical protein
SCO7792		0	0	0	0	3.15381	2.80096	hypothetical protein
SCO7798		0	0.740578	0	0	-1.02956	-1.67229	transposase
SCO7820		0	0	0	0	-2.497	0	hypothetical protein
SCO7837		0	0	0	0	-3.13806	0	hypothetical protein

## Sheet: Supplementary Table 6
Supplementary Table 6. Transcriptional start sites identified by Cappable-seq.
replicon	strand	position	Count (replicate 1)	Count (replicate 2)	Count (replicate 3)	upstream	internal	antisense	condition
NC_003888.3	-	45216	1	1	6				NaCl_48_Cappable_seq
NC_003888.3	-	77504	2	1	2	SCO0090		SCO0091	Normal_48_Cappable_seq
NC_003888.3	-	78268	46	1	1			SCO0091	Normal_24_Cappable_seq
NC_003888.3	-	170514	1	1	1		SCO0181		Normal_24_Cappable_seq
NC_003888.3	+	184865	1	1	4	SCO0194			Normal_24_Cappable_seq
NC_003888.3	+	184865	269	3	3	SCO0194			NaCl_24_Cappable_seq
NC_003888.3	-	216844	2	2	315	SCO0224	SCO0225		Normal_48_Cappable_seq
NC_003888.3	-	218036	1	1	7	SCO0226			Normal_24_Cappable_seq
NC_003888.3	+	236539	160	19	15	SCO0247			Normal_24_Cappable_seq
NC_003888.3	+	236539	154	18	24	SCO0247			Normal_48_Cappable_seq
NC_003888.3	+	236539	9	279	10	SCO0247			NaCl_24_Cappable_seq
NC_003888.3	+	236539	9	13	18	SCO0247			NaCl_48_Cappable_seq
NC_003888.3	+	256218	33	1	296	SCO0268			Normal_24_Cappable_seq
NC_003888.3	+	256218	2	1	360	SCO0268			Normal_48_Cappable_seq
NC_003888.3	+	256218	1	3	1	SCO0268			NaCl_24_Cappable_seq
NC_003888.3	-	291743	1	1	1			SCO0297	NaCl_24_Cappable_seq
NC_003888.3	+	393470	7	10	5	SCO0379			Normal_24_Cappable_seq
NC_003888.3	+	393470	28	428	4	SCO0379			Normal_48_Cappable_seq
NC_003888.3	+	393470	73	2	2	SCO0379			NaCl_24_Cappable_seq
NC_003888.3	+	393470	15	433	3	SCO0379			NaCl_48_Cappable_seq
NC_003888.3	+	395704	1	1	1	SCO0381			NaCl_24_Cappable_seq
NC_003888.3	-	430018	1	5	2	SCO0409			Normal_24_Cappable_seq
NC_003888.3	-	430018	1	3	5	SCO0409			Normal_48_Cappable_seq
NC_003888.3	-	430018	3	6	1	SCO0409			NaCl_24_Cappable_seq
NC_003888.3	-	559122	2	3	1	SCO0527			Normal_48_Cappable_seq
NC_003888.3	-	559122	3	5	1	SCO0527			NaCl_48_Cappable_seq
NC_003888.3	-	559144	68	5	5	SCO0527			Normal_24_Cappable_seq
NC_003888.3	-	559144	104	4	4	SCO0527			Normal_48_Cappable_seq
NC_003888.3	-	559144	2	175	3	SCO0527			NaCl_48_Cappable_seq
NC_003888.3	+	578063	3	2	2	SCO0543			NaCl_24_Cappable_seq
NC_003888.3	-	612374	20	1	1	SCO0570			Normal_24_Cappable_seq
NC_003888.3	+	638391	1	1	2	SCO0598			NaCl_24_Cappable_seq
NC_003888.3	+	647368	2	2	1	SCO0607			Normal_24_Cappable_seq
NC_003888.3	+	647368	1	5	3	SCO0607			Normal_48_Cappable_seq
NC_003888.3	+	647368	1	2	24	SCO0607			NaCl_48_Cappable_seq
NC_003888.3	+	653397	3	1	2	SCO0615			Normal_24_Cappable_seq
NC_003888.3	+	653397	5	3	7	SCO0615			Normal_48_Cappable_seq
NC_003888.3	-	661656	7	4	15	SCO0620			Normal_24_Cappable_seq
NC_003888.3	+	669652	1	3	1			SCO0627	NaCl_24_Cappable_seq
NC_003888.3	+	669652	1	6	1			SCO0627	NaCl_48_Cappable_seq
NC_003888.3	+	681905	526	270	4	SCO0641			Normal_24_Cappable_seq
NC_003888.3	+	681905	87	592	18	SCO0641			Normal_48_Cappable_seq
NC_003888.3	+	681905	191	3	1	SCO0641			NaCl_24_Cappable_seq
NC_003888.3	+	681905	190	296	6	SCO0641			NaCl_48_Cappable_seq
NC_003888.3	+	723145	4	250	2	SCO0681			Normal_24_Cappable_seq
NC_003888.3	+	723145	6	3	4	SCO0681			Normal_48_Cappable_seq
NC_003888.3	+	723145	23	1	3	SCO0681			NaCl_24_Cappable_seq
NC_003888.3	-	762207	1	1	1		SCO0719		Normal_24_Cappable_seq
NC_003888.3	-	776376	1867	931	720		SCO0733		Normal_24_Cappable_seq
NC_003888.3	-	776376	1711	2566	3469		SCO0733		Normal_48_Cappable_seq
NC_003888.3	-	776376	5	128	5		SCO0733		NaCl_24_Cappable_seq
NC_003888.3	-	776376	7	1288	155		SCO0733		NaCl_48_Cappable_seq
NC_003888.3	-	779582	1	1	2		SCO0736		Normal_24_Cappable_seq
NC_003888.3	-	779582	2	2	7		SCO0736		Normal_48_Cappable_seq
NC_003888.3	-	779582	1	1	3		SCO0736		NaCl_48_Cappable_seq
NC_003888.3	-	779589	4	2	1		SCO0736		Normal_24_Cappable_seq
NC_003888.3	-	779873	1	1	1	SCO0736			NaCl_48_Cappable_seq
NC_003888.3	-	779889	6	8	11	SCO0736			Normal_24_Cappable_seq
NC_003888.3	-	779889	4	15	13	SCO0736			Normal_48_Cappable_seq
NC_003888.3	-	779889	10	11	11	SCO0736			NaCl_24_Cappable_seq
NC_003888.3	-	779889	8	205	11	SCO0736			NaCl_48_Cappable_seq
NC_003888.3	-	823328	55	11	1	SCO0774			NaCl_48_Cappable_seq
NC_003888.3	-	835474	3	6	1	SCO0788			Normal_24_Cappable_seq
NC_003888.3	+	843748	5	1	2	SCO0797			Normal_48_Cappable_seq
NC_003888.3	-	850042	140	1	1	SCO0802			Normal_48_Cappable_seq
NC_003888.3	-	971296	1	1	2		SCO0924		Normal_48_Cappable_seq
NC_003888.3	-	1007426	3	1	1	SCO0957	SCO0958		NaCl_24_Cappable_seq
NC_003888.3	+	1024446	3	3	8	SCO0973			Normal_24_Cappable_seq
NC_003888.3	+	1024446	6	11	9	SCO0973			Normal_48_Cappable_seq
NC_003888.3	+	1024446	3	4	2	SCO0973			NaCl_24_Cappable_seq
NC_003888.3	+	1024446	1	5	4	SCO0973			NaCl_48_Cappable_seq
NC_003888.3	+	1045891	1	1	2	SCO0991			NaCl_24_Cappable_seq
NC_003888.3	-	1055437	1	5	4	SCO0999			Normal_24_Cappable_seq
NC_003888.3	-	1055437	4	2	9	SCO0999			Normal_48_Cappable_seq
NC_003888.3	-	1055437	47	11	6	SCO0999			NaCl_24_Cappable_seq
NC_003888.3	-	1055437	3	4	4	SCO0999			NaCl_48_Cappable_seq
NC_003888.3	-	1057183	1	1	1	SCO1000			NaCl_24_Cappable_seq
NC_003888.3	+	1078484	2	3	2	SCO1023			Normal_24_Cappable_seq
NC_003888.3	+	1078484	15	71	3	SCO1023			NaCl_48_Cappable_seq
NC_003888.3	-	1134121	3	74	1	SCO1073			NaCl_48_Cappable_seq
NC_003888.3	-	1149801	3	6	1	SCO1089			NaCl_24_Cappable_seq
NC_003888.3	-	1216534	10	1	8	SCO1155			Normal_24_Cappable_seq
NC_003888.3	-	1225867	1	1	1		SCO1166		Normal_24_Cappable_seq
NC_003888.3	-	1242783	2	1	1	SCO1178			NaCl_48_Cappable_seq
NC_003888.3	+	1262121	1	1	1	SCO1189			NaCl_24_Cappable_seq
NC_003888.3	-	1268524	1	1	1	SCO1196			Normal_24_Cappable_seq
NC_003888.3	+	1286625	2	2	4	SCO1215			Normal_24_Cappable_seq
NC_003888.3	+	1286625	2	1	6	SCO1215			Normal_48_Cappable_seq
NC_003888.3	+	1286625	2	1	3	SCO1215			NaCl_48_Cappable_seq
NC_003888.3	+	1368007	1	1	1		SCO1293		Normal_48_Cappable_seq
NC_003888.3	-	1385349	75	307	240	SCO1307			Normal_48_Cappable_seq
NC_003888.3	-	1385349	1	3	1	SCO1307			NaCl_24_Cappable_seq
NC_003888.3	+	1394273	103	233	322	SCO1319			Normal_48_Cappable_seq
NC_003888.3	+	1398463	65	13	43	SCO1323			Normal_48_Cappable_seq
NC_003888.3	+	1398463	1	85	2	SCO1323			NaCl_48_Cappable_seq
NC_003888.3	+	1402531	1	1	1	SCO1327			NaCl_48_Cappable_seq
NC_003888.3	+	1417147	1	5	1	SCO1340			NaCl_48_Cappable_seq
NC_003888.3	-	1443944	2	4	2	SCO1366	SCO1367		NaCl_24_Cappable_seq
NC_003888.3	-	1443944	2	1	1	SCO1366	SCO1367		NaCl_48_Cappable_seq
NC_003888.3	+	1452496	7	2	5	SCO1375			Normal_24_Cappable_seq
NC_003888.3	+	1452496	2	4	7	SCO1375			Normal_48_Cappable_seq
NC_003888.3	+	1452496	5	6	3	SCO1375			NaCl_24_Cappable_seq
NC_003888.3	+	1452496	1	3	5	SCO1375			NaCl_48_Cappable_seq
NC_003888.3	+	1452555	1	11	3	SCO1375			NaCl_48_Cappable_seq
NC_003888.3	-	1459822	1	1	1	SCO1380			NaCl_24_Cappable_seq
NC_003888.3	-	1460596	1	1	2	SCO1381			Normal_24_Cappable_seq
NC_003888.3	-	1461209	3	4	78	SCO1382			Normal_24_Cappable_seq
NC_003888.3	-	1463578	1	2	1		SCO1385		Normal_24_Cappable_seq
NC_003888.3	-	1468710	12	9	5	SCOr01			Normal_48_Cappable_seq
NC_003888.3	-	1468840	7	3	3	SCOr01	SCOr02		Normal_48_Cappable_seq
NC_003888.3	-	1468840	4	9	1	SCOr01	SCOr02		NaCl_48_Cappable_seq
NC_003888.3	-	1469033	232	2	311	SCOr01	SCOr02		Normal_24_Cappable_seq
NC_003888.3	-	1469033	363	618	61	SCOr01	SCOr02		NaCl_48_Cappable_seq
NC_003888.3	-	1469040	136	313	340	SCOr01	SCOr02		Normal_48_Cappable_seq
NC_003888.3	-	1469365	9	129	220		SCOr02		Normal_48_Cappable_seq
NC_003888.3	-	1469365	11	232	15		SCOr02		NaCl_48_Cappable_seq
NC_003888.3	-	1469390	22	6	1		SCOr02		Normal_48_Cappable_seq
NC_003888.3	-	1469462	13	1	145		SCOr02		Normal_48_Cappable_seq
NC_003888.3	-	1469480	146	136	1		SCOr02		Normal_48_Cappable_seq
NC_003888.3	-	1469543	10	7	4		SCOr02		Normal_24_Cappable_seq
NC_003888.3	-	1469543	127	27	44		SCOr02		Normal_48_Cappable_seq
NC_003888.3	-	1469600	3	92	10		SCOr02		NaCl_48_Cappable_seq
NC_003888.3	-	1469653	65	276	16		SCOr02		Normal_48_Cappable_seq
NC_003888.3	-	1470257	1	4	4		SCOr02		Normal_48_Cappable_seq
NC_003888.3	-	1470257	16	3	3		SCOr02		NaCl_48_Cappable_seq
NC_003888.3	-	1470271	2	2	6		SCOr02		Normal_24_Cappable_seq
NC_003888.3	-	1470271	3	11	5		SCOr02		Normal_48_Cappable_seq
NC_003888.3	-	1470290	195	4	122		SCOr02		Normal_24_Cappable_seq
NC_003888.3	-	1470301	85	159	519		SCOr02		Normal_48_Cappable_seq
NC_003888.3	-	1470301	69	7	1		SCOr02		NaCl_48_Cappable_seq
NC_003888.3	-	1470324	268	35	35		SCOr02		Normal_24_Cappable_seq
NC_003888.3	-	1470324	617	855	507		SCOr02		Normal_48_Cappable_seq
NC_003888.3	-	1470324	8	1	1		SCOr02		NaCl_24_Cappable_seq
NC_003888.3	-	1470348	21	2	1		SCOr02		NaCl_24_Cappable_seq
NC_003888.3	-	1470348	1	184	180		SCOr02		NaCl_48_Cappable_seq
NC_003888.3	-	1470359	16	4	42		SCOr02		Normal_24_Cappable_seq
NC_003888.3	-	1470370	6	313	122		SCOr02		Normal_48_Cappable_seq
NC_003888.3	-	1470370	83	1	1		SCOr02		NaCl_24_Cappable_seq
NC_003888.3	-	1470380	72	3	120		SCOr02		NaCl_48_Cappable_seq
NC_003888.3	-	1470386	2	4	2		SCOr02		Normal_24_Cappable_seq
NC_003888.3	-	1470386	6	3	5		SCOr02		Normal_48_Cappable_seq
NC_003888.3	-	1470386	1	4	2		SCOr02		NaCl_24_Cappable_seq
NC_003888.3	-	1470396	90	2	3		SCOr02		Normal_48_Cappable_seq
NC_003888.3	-	1470403	4	2	2		SCOr02		Normal_48_Cappable_seq
NC_003888.3	-	1470403	2	5	241		SCOr02		NaCl_48_Cappable_seq
NC_003888.3	-	1470415	2	1	1		SCOr02		NaCl_48_Cappable_seq
NC_003888.3	-	1470431	1	160	66		SCOr02		Normal_48_Cappable_seq
NC_003888.3	-	1470572	15	5	5		SCOr02		Normal_24_Cappable_seq
NC_003888.3	-	1470572	59	1	46		SCOr02		Normal_48_Cappable_seq
NC_003888.3	-	1470620	61	200	3		SCOr02		Normal_48_Cappable_seq
NC_003888.3	-	1470620	94	365	62		SCOr02		NaCl_48_Cappable_seq
NC_003888.3	-	1471438	13	15	1		SCOr02		NaCl_48_Cappable_seq
NC_003888.3	-	1471618	113	32	55		SCOr02		Normal_24_Cappable_seq
NC_003888.3	-	1471618	180	133	133		SCOr02		Normal_48_Cappable_seq
NC_003888.3	-	1471618	189	37	19		SCOr02		NaCl_24_Cappable_seq
NC_003888.3	-	1471618	218	1472	459		SCOr02		NaCl_48_Cappable_seq
NC_003888.3	-	1471632	22	2	2		SCOr02		Normal_24_Cappable_seq
NC_003888.3	-	1471632	2	2	6		SCOr02		Normal_48_Cappable_seq
NC_003888.3	-	1471642	1	3	2		SCOr02		NaCl_24_Cappable_seq
NC_003888.3	-	1471654	2	2	2		SCOr02		Normal_24_Cappable_seq
NC_003888.3	-	1471670	28	171	96		SCOr02		Normal_48_Cappable_seq
NC_003888.3	-	1471749	6	3	1		SCOr02		Normal_24_Cappable_seq
NC_003888.3	-	1471749	15	32	19		SCOr02		Normal_48_Cappable_seq
NC_003888.3	-	1471778	1	1	4		SCOr02		NaCl_48_Cappable_seq
NC_003888.3	-	1471786	2	6	1		SCOr02		Normal_24_Cappable_seq
NC_003888.3	-	1471786	3	5	3		SCOr02		Normal_48_Cappable_seq
NC_003888.3	-	1471786	2	3	1		SCOr02		NaCl_24_Cappable_seq
NC_003888.3	-	1471792	1	1	2		SCOr02		Normal_48_Cappable_seq
NC_003888.3	-	1471875	1	5	1		SCOr02		NaCl_48_Cappable_seq
NC_003888.3	-	1471911	208	130	178		SCOr02		Normal_48_Cappable_seq
NC_003888.3	-	1471911	1	36	14		SCOr02		NaCl_48_Cappable_seq
NC_003888.3	-	1472190	1	2	5	SCOr02			Normal_24_Cappable_seq
NC_003888.3	-	1472190	1	3	4	SCOr02			NaCl_24_Cappable_seq
NC_003888.3	-	1472190	3	3	1	SCOr02			NaCl_48_Cappable_seq
NC_003888.3	-	1472274	186	3	1	SCOr02	SCOr03		Normal_48_Cappable_seq
NC_003888.3	-	1472284	15	24	9	SCOr02	SCOr03		NaCl_48_Cappable_seq
NC_003888.3	-	1472699	2	1	1		SCOr03		Normal_48_Cappable_seq
NC_003888.3	-	1472729	28	17	19		SCOr03		Normal_48_Cappable_seq
NC_003888.3	-	1472729	7	31	1		SCOr03		NaCl_48_Cappable_seq
NC_003888.3	-	1472991	2	5	1		SCOr03		Normal_48_Cappable_seq
NC_003888.3	-	1473022	11	10	165		SCOr03		Normal_24_Cappable_seq
NC_003888.3	-	1473022	78	1	367		SCOr03		Normal_48_Cappable_seq
NC_003888.3	-	1473051	82	6	1		SCOr03		NaCl_24_Cappable_seq
NC_003888.3	-	1473102	4	13	1		SCOr03		NaCl_48_Cappable_seq
NC_003888.3	-	1473127	2	4	1		SCOr03		Normal_24_Cappable_seq
NC_003888.3	-	1473127	4	16	9		SCOr03		Normal_48_Cappable_seq
NC_003888.3	-	1473145	51	30	29		SCOr03		Normal_48_Cappable_seq
NC_003888.3	-	1473154	109	45	6		SCOr03		NaCl_48_Cappable_seq
NC_003888.3	-	1473168	9	1	18		SCOr03		Normal_24_Cappable_seq
NC_003888.3	-	1473177	46	853	520		SCOr03		Normal_48_Cappable_seq
NC_003888.3	-	1473182	378	647	57		SCOr03		NaCl_48_Cappable_seq
NC_003888.3	-	1473192	105	30	180		SCOr03		Normal_48_Cappable_seq
NC_003888.3	-	1473210	285	557	63		SCOr03		Normal_48_Cappable_seq
NC_003888.3	-	1473264	90	108	46		SCOr03		NaCl_48_Cappable_seq
NC_003888.3	-	1473723	4	118	78	SCOr03			Normal_48_Cappable_seq
NC_003888.3	-	1473723	105	23	1	SCOr03			NaCl_24_Cappable_seq
NC_003888.3	-	1474113	2	4	3	SCOr03			Normal_48_Cappable_seq
NC_003888.3	-	1474113	1	1	1	SCOr03			NaCl_24_Cappable_seq
NC_003888.3	-	1474113	3	174	4	SCOr03			NaCl_48_Cappable_seq
NC_003888.3	+	1490293	16	5	3	SCO1403			Normal_24_Cappable_seq
NC_003888.3	+	1490293	6	4	5	SCO1403			Normal_48_Cappable_seq
NC_003888.3	+	1490293	1	7	3	SCO1403			NaCl_24_Cappable_seq
NC_003888.3	+	1490293	21	7	3	SCO1403			NaCl_48_Cappable_seq
NC_003888.3	-	1496982	2	2	1	SCO1406			Normal_24_Cappable_seq
NC_003888.3	-	1496982	128	26	51	SCO1406			Normal_48_Cappable_seq
NC_003888.3	-	1496982	18	2	4	SCO1406			NaCl_24_Cappable_seq
NC_003888.3	-	1509476	217	1	1	SCO1413			Normal_48_Cappable_seq
NC_003888.3	+	1517138	1	1	1	SCO1421	SCO1420		NaCl_24_Cappable_seq
NC_003888.3	+	1517331	107	11	12	SCO1421			Normal_24_Cappable_seq
NC_003888.3	+	1517331	324	13	156	SCO1421			Normal_48_Cappable_seq
NC_003888.3	+	1517331	8	13	14	SCO1421			NaCl_24_Cappable_seq
NC_003888.3	+	1517331	7	10	297	SCO1421			NaCl_48_Cappable_seq
NC_003888.3	-	1518445	3	2	3	SCO1422			Normal_48_Cappable_seq
NC_003888.3	-	1518445	231	37	3	SCO1422			NaCl_48_Cappable_seq
NC_003888.3	-	1536057	5	1	4	SCO1439			Normal_48_Cappable_seq
NC_003888.3	-	1539415	3	5	1	SCO1443			Normal_24_Cappable_seq
NC_003888.3	-	1539415	2	1	2	SCO1443			Normal_48_Cappable_seq
NC_003888.3	-	1539415	5	1	2	SCO1443			NaCl_48_Cappable_seq
NC_003888.3	-	1559887	2	8	3	SCO1461			Normal_48_Cappable_seq
NC_003888.3	-	1561404	1	1	2		SCO1463		NaCl_24_Cappable_seq
NC_003888.3	-	1561404	2	3	3		SCO1463		NaCl_48_Cappable_seq
NC_003888.3	-	1571184	2	1	1			SCO1471	Normal_48_Cappable_seq
NC_003888.3	-	1571948	43	1	1			SCO1471	Normal_24_Cappable_seq
NC_003888.3	-	1580765	1	2	1	SCO1477	SCO1478		NaCl_24_Cappable_seq
NC_003888.3	-	1580765	1	2	4	SCO1477	SCO1478		NaCl_48_Cappable_seq
NC_003888.3	-	1580891	4	249	1	SCO1478	SCO1479		Normal_24_Cappable_seq
NC_003888.3	-	1580891	2	6	3	SCO1478	SCO1479		Normal_48_Cappable_seq
NC_003888.3	-	1580891	80	5	1	SCO1478	SCO1479		NaCl_24_Cappable_seq
NC_003888.3	-	1581474	1	1	1	SCO1479			Normal_24_Cappable_seq
NC_003888.3	-	1581937	2	3	5	SCO1480			Normal_24_Cappable_seq
NC_003888.3	-	1581937	1	8	256	SCO1480			Normal_48_Cappable_seq
NC_003888.3	-	1581937	7	7	6	SCO1480			NaCl_24_Cappable_seq
NC_003888.3	-	1581937	4	3	2	SCO1480			NaCl_48_Cappable_seq
NC_003888.3	+	1592317	2	2	1	SCO1489			Normal_48_Cappable_seq
NC_003888.3	+	1592317	1	1	2	SCO1489			NaCl_24_Cappable_seq
NC_003888.3	-	1594292	17	2	1	SCO1491	SCO1492		Normal_24_Cappable_seq
NC_003888.3	-	1594292	4	2	2	SCO1491	SCO1492		NaCl_24_Cappable_seq
NC_003888.3	-	1594292	2	5	2	SCO1491	SCO1492		NaCl_48_Cappable_seq
NC_003888.3	-	1609863	4	2	1	SCO1505			Normal_48_Cappable_seq
NC_003888.3	-	1609863	5	1	1	SCO1505			NaCl_24_Cappable_seq
NC_003888.3	-	1609863	2	1	3	SCO1505			NaCl_48_Cappable_seq
NC_003888.3	-	1626825	2	2	2	SCO1521			Normal_48_Cappable_seq
NC_003888.3	-	1626825	1	3	1	SCO1521			NaCl_48_Cappable_seq
NC_003888.3	+	1634499	20	8	1	SCO1529			Normal_48_Cappable_seq
NC_003888.3	-	1652579	128	8	248	SCO1543			Normal_24_Cappable_seq
NC_003888.3	-	1652579	5	69	3	SCO1543			NaCl_24_Cappable_seq
NC_003888.3	-	1652579	1	6	3	SCO1543			NaCl_48_Cappable_seq
NC_003888.3	-	1658421	3	2	5	SCO1549	SCO1550		Normal_24_Cappable_seq
NC_003888.3	-	1658421	5	6	6	SCO1549	SCO1550		Normal_48_Cappable_seq
NC_003888.3	-	1658421	1	11	9	SCO1549	SCO1550		NaCl_24_Cappable_seq
NC_003888.3	-	1658421	5	4	5	SCO1549	SCO1550		NaCl_48_Cappable_seq
NC_003888.3	-	1658588	1	1	1	SCO1550			Normal_24_Cappable_seq
NC_003888.3	-	1658665	274	10	484	SCO1550			Normal_24_Cappable_seq
NC_003888.3	-	1658665	409	152	298	SCO1550			Normal_48_Cappable_seq
NC_003888.3	-	1658665	174	10	10	SCO1550			NaCl_24_Cappable_seq
NC_003888.3	-	1658665	146	348	7	SCO1550			NaCl_48_Cappable_seq
NC_003888.3	-	1666841	14	7	10	SCO1554			Normal_24_Cappable_seq
NC_003888.3	-	1666841	6	7	6	SCO1554			Normal_48_Cappable_seq
NC_003888.3	-	1666841	6	8	6	SCO1554			NaCl_24_Cappable_seq
NC_003888.3	-	1666841	10	6	5	SCO1554			NaCl_48_Cappable_seq
NC_003888.3	-	1712071	1	1	2	SCO1600			Normal_48_Cappable_seq
NC_003888.3	-	1712071	1	2	3	SCO1600			NaCl_24_Cappable_seq
NC_003888.3	-	1733710	2	1	1		SCO1620		NaCl_24_Cappable_seq
NC_003888.3	-	1747893	1	3	2		SCO1631		Normal_24_Cappable_seq
NC_003888.3	-	1747893	1	185	3		SCO1631		Normal_48_Cappable_seq
NC_003888.3	-	1747893	1	2	2		SCO1631		NaCl_24_Cappable_seq
NC_003888.3	-	1747893	1	45	2		SCO1631		NaCl_48_Cappable_seq
NC_003888.3	-	1751296	1	2	1	SCO1636	SCO1637		Normal_24_Cappable_seq
NC_003888.3	-	1752679	1	1	3	SCO1638			Normal_48_Cappable_seq
NC_003888.3	-	1755239	1	3	1		SCO1640		Normal_48_Cappable_seq
NC_003888.3	-	1755251	10	474	400	SCO1640			Normal_24_Cappable_seq
NC_003888.3	-	1755251	429	359	655	SCO1640			Normal_48_Cappable_seq
NC_003888.3	-	1755251	411	361	18	SCO1640			NaCl_24_Cappable_seq
NC_003888.3	-	1755251	10	10	9	SCO1640			NaCl_48_Cappable_seq
NC_003888.3	-	1759412	2	9	1	SCO1644	SCO1645		Normal_48_Cappable_seq
NC_003888.3	-	1760159	3	3	2	SCO1646			Normal_24_Cappable_seq
NC_003888.3	-	1760159	1	3	5	SCO1646			Normal_48_Cappable_seq
NC_003888.3	-	1760159	3	1	6	SCO1646			NaCl_24_Cappable_seq
NC_003888.3	-	1760159	3	3	4	SCO1646			NaCl_48_Cappable_seq
NC_003888.3	-	1760199	1	1	4	SCO1646			Normal_48_Cappable_seq
NC_003888.3	-	1760222	1	1	3	SCO1646			NaCl_48_Cappable_seq
NC_003888.3	-	1760262	2	1	1	SCO1646			NaCl_48_Cappable_seq
NC_003888.3	-	1765060	118	157	29	SCO1650			NaCl_48_Cappable_seq
NC_003888.3	+	1769132	2	1	5	SCO1654	SCO1653		NaCl_24_Cappable_seq
NC_003888.3	+	1816391	301	51	1	SCO1695			Normal_24_Cappable_seq
NC_003888.3	+	1816391	86	100	8	SCO1695			Normal_48_Cappable_seq
NC_003888.3	+	1816391	2	3	5	SCO1695			NaCl_24_Cappable_seq
NC_003888.3	+	1816391	4	3	2	SCO1695			NaCl_48_Cappable_seq
NC_003888.3	+	1816581	1	2	1	SCO1695			Normal_24_Cappable_seq
NC_003888.3	-	1835573	57	2	3	SCO1714			Normal_48_Cappable_seq
NC_003888.3	-	1835573	4	1	1	SCO1714			NaCl_24_Cappable_seq
NC_003888.3	-	1835573	1	1	57	SCO1714			NaCl_48_Cappable_seq
NC_003888.3	+	1847564	196	1	1	SCO1727			Normal_48_Cappable_seq
NC_003888.3	+	1869244	5	3	1	SCO1749			NaCl_48_Cappable_seq
NC_003888.3	+	1874625	2	2	1	SCO1753			Normal_24_Cappable_seq
NC_003888.3	+	1874625	167	322	2	SCO1753			Normal_48_Cappable_seq
NC_003888.3	+	1874625	1	3	3	SCO1753			NaCl_24_Cappable_seq
NC_003888.3	-	1877202	1	1	3	SCO1755			Normal_24_Cappable_seq
NC_003888.3	-	1888602	6	3	1	SCO1768	SCO1769		Normal_24_Cappable_seq
NC_003888.3	-	1888602	3	1	4	SCO1768	SCO1769		Normal_48_Cappable_seq
NC_003888.3	-	1888602	6	1	2	SCO1768	SCO1769		NaCl_24_Cappable_seq
NC_003888.3	+	1908437	1	1	2	SCO1784			NaCl_48_Cappable_seq
NC_003888.3	-	1914692	1	1	1		SCO1790		NaCl_24_Cappable_seq
NC_003888.3	-	1916570	12	10	5	SCOr04	SCOr04		Normal_48_Cappable_seq
NC_003888.3	-	1916718	8	1	5	SCOr04	SCOr05		Normal_48_Cappable_seq
NC_003888.3	-	1916718	4	9	1	SCOr04	SCOr05		NaCl_48_Cappable_seq
NC_003888.3	-	1916913	239	2	315	SCOr04	SCOr05		Normal_24_Cappable_seq
NC_003888.3	-	1916913	190	694	64	SCOr04	SCOr05		NaCl_48_Cappable_seq
NC_003888.3	-	1916918	136	278	337	SCOr04	SCOr05		Normal_48_Cappable_seq
NC_003888.3	-	1917243	8	133	219		SCOr05		Normal_48_Cappable_seq
NC_003888.3	-	1917243	9	234	12		SCOr05		NaCl_48_Cappable_seq
NC_003888.3	-	1917268	18	4	1		SCOr05		Normal_48_Cappable_seq
NC_003888.3	-	1917340	11	1	141		SCOr05		Normal_48_Cappable_seq
NC_003888.3	-	1917358	133	122	1		SCOr05		Normal_48_Cappable_seq
NC_003888.3	-	1917421	10	8	3		SCOr05		Normal_24_Cappable_seq
NC_003888.3	-	1917421	136	28	45		SCOr05		Normal_48_Cappable_seq
NC_003888.3	-	1917478	1	94	9		SCOr05		NaCl_48_Cappable_seq
NC_003888.3	-	1917531	75	262	17		SCOr05		Normal_48_Cappable_seq
NC_003888.3	-	1917531	1	150	1		SCOr05		NaCl_48_Cappable_seq
NC_003888.3	-	1917593	1	9	10		SCOr05		NaCl_48_Cappable_seq
NC_003888.3	-	1917703	1	1	124		SCOr05		Normal_48_Cappable_seq
NC_003888.3	-	1918135	1	4	4		SCOr05		Normal_48_Cappable_seq
NC_003888.3	-	1918135	16	3	3		SCOr05		NaCl_48_Cappable_seq
NC_003888.3	-	1918149	2	2	6		SCOr05		Normal_24_Cappable_seq
NC_003888.3	-	1918149	3	11	5		SCOr05		Normal_48_Cappable_seq
NC_003888.3	-	1918168	195	4	123		SCOr05		Normal_24_Cappable_seq
NC_003888.3	-	1918179	84	157	518		SCOr05		Normal_48_Cappable_seq
NC_003888.3	-	1918179	69	7	1		SCOr05		NaCl_48_Cappable_seq
NC_003888.3	-	1918202	245	36	44		SCOr05		Normal_24_Cappable_seq
NC_003888.3	-	1918202	619	831	499		SCOr05		Normal_48_Cappable_seq
NC_003888.3	-	1918202	8	1	1		SCOr05		NaCl_24_Cappable_seq
NC_003888.3	-	1918226	23	19	6		SCOr05		Normal_24_Cappable_seq
NC_003888.3	-	1918226	20	2	1		SCOr05		NaCl_24_Cappable_seq
NC_003888.3	-	1918226	2	183	180		SCOr05		NaCl_48_Cappable_seq
NC_003888.3	-	1918237	16	4	30		SCOr05		Normal_24_Cappable_seq
NC_003888.3	-	1918248	6	319	100		SCOr05		Normal_48_Cappable_seq
NC_003888.3	-	1918248	81	1	1		SCOr05		NaCl_24_Cappable_seq
NC_003888.3	-	1918258	70	3	132		SCOr05		NaCl_48_Cappable_seq
NC_003888.3	-	1918264	2	4	1		SCOr05		Normal_24_Cappable_seq
NC_003888.3	-	1918264	7	4	3		SCOr05		Normal_48_Cappable_seq
NC_003888.3	-	1918264	3	3	3		SCOr05		NaCl_24_Cappable_seq
NC_003888.3	-	1918274	89	2	3		SCOr05		Normal_48_Cappable_seq
NC_003888.3	-	1918281	2	6	239		SCOr05		NaCl_48_Cappable_seq
NC_003888.3	-	1918296	1	1	1		SCOr05		NaCl_48_Cappable_seq
NC_003888.3	-	1918309	1	159	63		SCOr05		Normal_48_Cappable_seq
NC_003888.3	-	1918443	42	1	56		SCOr05		Normal_48_Cappable_seq
NC_003888.3	-	1918451	16	5	6		SCOr05		Normal_24_Cappable_seq
NC_003888.3	-	1918498	60	212	2		SCOr05		Normal_48_Cappable_seq
NC_003888.3	-	1918498	93	366	64		SCOr05		NaCl_48_Cappable_seq
NC_003888.3	-	1919320	119	674	134		SCOr05		NaCl_48_Cappable_seq
NC_003888.3	-	1919366	23	49	202		SCOr05		NaCl_48_Cappable_seq
NC_003888.3	-	1919477	2	1	2		SCOr05		NaCl_24_Cappable_seq
NC_003888.3	-	1919485	2	1	2		SCOr05		Normal_24_Cappable_seq
NC_003888.3	-	1919497	124	34	55		SCOr05		Normal_24_Cappable_seq
NC_003888.3	-	1919497	171	126	140		SCOr05		Normal_48_Cappable_seq
NC_003888.3	-	1919497	200	33	15		SCOr05		NaCl_24_Cappable_seq
NC_003888.3	-	1919497	237	1485	482		SCOr05		NaCl_48_Cappable_seq
NC_003888.3	-	1919514	2	2	9		SCOr05		Normal_48_Cappable_seq
NC_003888.3	-	1919521	1	1	2		SCOr05		NaCl_24_Cappable_seq
NC_003888.3	-	1919526	1	2	6		SCOr05		Normal_24_Cappable_seq
NC_003888.3	-	1919533	4	2	1		SCOr05		Normal_24_Cappable_seq
NC_003888.3	-	1919549	28	167	106		SCOr05		Normal_48_Cappable_seq
NC_003888.3	-	1919628	15	31	18		SCOr05		Normal_48_Cappable_seq
NC_003888.3	-	1919661	2	6	2		SCOr05		Normal_24_Cappable_seq
NC_003888.3	-	1919661	4	2	5		SCOr05		Normal_48_Cappable_seq
NC_003888.3	-	1919661	2	2	1		SCOr05		NaCl_24_Cappable_seq
NC_003888.3	-	1919661	5	2	5		SCOr05		NaCl_48_Cappable_seq
NC_003888.3	-	1919677	2	1	2		SCOr05		Normal_48_Cappable_seq
NC_003888.3	-	1919754	1	5	1		SCOr05		NaCl_48_Cappable_seq
NC_003888.3	-	1919790	182	283	139		SCOr05		Normal_48_Cappable_seq
NC_003888.3	-	1919790	1	40	15		SCOr05		NaCl_48_Cappable_seq
NC_003888.3	-	1920069	1	2	5	SCOr05			Normal_24_Cappable_seq
NC_003888.3	-	1920069	1	3	4	SCOr05			NaCl_24_Cappable_seq
NC_003888.3	-	1920069	3	3	1	SCOr05			NaCl_48_Cappable_seq
NC_003888.3	-	1920153	186	3	1	SCOr05	SCOr06		Normal_48_Cappable_seq
NC_003888.3	-	1920163	1	7	6	SCOr05	SCOr06		Normal_48_Cappable_seq
NC_003888.3	-	1920163	17	21	10	SCOr05	SCOr06		NaCl_48_Cappable_seq
NC_003888.3	-	1920578	2	1	1		SCOr06		Normal_48_Cappable_seq
NC_003888.3	-	1920598	3	1	1		SCOr06		Normal_48_Cappable_seq
NC_003888.3	-	1920608	29	20	18		SCOr06		Normal_48_Cappable_seq
NC_003888.3	-	1920608	8	35	1		SCOr06		NaCl_48_Cappable_seq
NC_003888.3	-	1920901	11	12	98		SCOr06		Normal_24_Cappable_seq
NC_003888.3	-	1920901	88	1	410		SCOr06		Normal_48_Cappable_seq
NC_003888.3	-	1920930	84	6	1		SCOr06		NaCl_24_Cappable_seq
NC_003888.3	-	1920978	268	52	34		SCOr06		Normal_48_Cappable_seq
NC_003888.3	-	1921006	2	4	1		SCOr06		Normal_24_Cappable_seq
NC_003888.3	-	1921006	4	18	8		SCOr06		Normal_48_Cappable_seq
NC_003888.3	-	1921024	52	32	21		SCOr06		Normal_48_Cappable_seq
NC_003888.3	-	1921033	131	47	5		SCOr06		NaCl_48_Cappable_seq
NC_003888.3	-	1921048	15	3	14		SCOr06		Normal_24_Cappable_seq
NC_003888.3	-	1921056	49	832	491		SCOr06		Normal_48_Cappable_seq
NC_003888.3	-	1921071	126	34	171		SCOr06		Normal_48_Cappable_seq
NC_003888.3	-	1921089	319	540	74		SCOr06		Normal_48_Cappable_seq
NC_003888.3	-	1921142	106	112	47		SCOr06		NaCl_48_Cappable_seq
NC_003888.3	-	1921602	55	117	72	SCOr06			Normal_48_Cappable_seq
NC_003888.3	-	1921602	1	33	1	SCOr06			NaCl_24_Cappable_seq
NC_003888.3	-	1922769	1	12	8	SCO1792			Normal_48_Cappable_seq
NC_003888.3	+	1922882	4	1	3	SCO1793			Normal_24_Cappable_seq
NC_003888.3	+	1922882	1	2	2	SCO1793			Normal_48_Cappable_seq
NC_003888.3	+	1923718	1	3	1	SCO1794			NaCl_24_Cappable_seq
NC_003888.3	-	1926662	155	7	397	SCO1797			Normal_24_Cappable_seq
NC_003888.3	-	1926662	6	8	479	SCO1797			Normal_48_Cappable_seq
NC_003888.3	-	1926662	7	6	2	SCO1797			NaCl_24_Cappable_seq
NC_003888.3	-	1926662	4	6	6	SCO1797			NaCl_48_Cappable_seq
NC_003888.3	-	1928884	3	1	2	SCO1800			Normal_24_Cappable_seq
NC_003888.3	-	1928884	1	1	1	SCO1800			NaCl_24_Cappable_seq
NC_003888.3	-	1928884	1	3	12	SCO1800			NaCl_48_Cappable_seq
NC_003888.3	-	1936711	1	1	11	SCO1806			Normal_24_Cappable_seq
NC_003888.3	-	1936711	19	1	1	SCO1806			Normal_48_Cappable_seq
NC_003888.3	-	1940832	31	15	299	SCO1809			Normal_24_Cappable_seq
NC_003888.3	-	1940832	126	2	1	SCO1809			Normal_48_Cappable_seq
NC_003888.3	-	1941196	3	2	4	SCO1810			NaCl_24_Cappable_seq
NC_003888.3	+	1959567	1	199	2		SCO1829		Normal_48_Cappable_seq
NC_003888.3	-	1965402	4	1	1	SCO1836			Normal_24_Cappable_seq
NC_003888.3	-	1967487	1	2	1	SCO1839			NaCl_24_Cappable_seq
NC_003888.3	-	1969475	2	330	1	SCO1840		SCO1841	Normal_48_Cappable_seq
NC_003888.3	+	1969563	1	2	2		SCO1841		Normal_24_Cappable_seq
NC_003888.3	+	2007926	2237	2081	2815	SCO1875			Normal_24_Cappable_seq
NC_003888.3	+	2007926	1749	5797	3591	SCO1875			Normal_48_Cappable_seq
NC_003888.3	+	2007926	220	13	15	SCO1875			NaCl_24_Cappable_seq
NC_003888.3	+	2007926	393	484	15	SCO1875			NaCl_48_Cappable_seq
NC_003888.3	+	2007953	1	1	1		SCO1875		Normal_48_Cappable_seq
NC_003888.3	-	2040841	1	1	1	SCO1905			NaCl_24_Cappable_seq
NC_003888.3	+	2061962	3	7	1		SCO1930		Normal_24_Cappable_seq
NC_003888.3	-	2065302	1	10	1	SCO1932	SCO1933		Normal_48_Cappable_seq
NC_003888.3	-	2066403	1	1	2		SCO1934		Normal_24_Cappable_seq
NC_003888.3	-	2066403	7	1	2		SCO1934		Normal_48_Cappable_seq
NC_003888.3	-	2066403	2	1	1		SCO1934		NaCl_48_Cappable_seq
NC_003888.3	-	2077944	1	1	8	SCO1944			Normal_48_Cappable_seq
NC_003888.3	-	2080666	1	3	1		SCO1947		Normal_24_Cappable_seq
NC_003888.3	-	2080666	1	1	4		SCO1947		NaCl_48_Cappable_seq
NC_003888.3	-	2081220	1	4	9	SCO1947			Normal_24_Cappable_seq
NC_003888.3	-	2081220	1	3	2	SCO1947			Normal_48_Cappable_seq
NC_003888.3	-	2081220	6	4	1	SCO1947			NaCl_24_Cappable_seq
NC_003888.3	-	2081220	1	17	2	SCO1947			NaCl_48_Cappable_seq
NC_003888.3	-	2104967	256	1	1	SCO1965			Normal_24_Cappable_seq
NC_003888.3	+	2108377	3	1	1	SCO1968			Normal_24_Cappable_seq
NC_003888.3	+	2108377	1	4	2	SCO1968			NaCl_24_Cappable_seq
NC_003888.3	-	2115132	1	1	3	SCO1975			Normal_48_Cappable_seq
NC_003888.3	+	2130680	147	127	103		SCO1994		Normal_48_Cappable_seq
NC_003888.3	+	2130680	77	1	2		SCO1994		NaCl_24_Cappable_seq
NC_003888.3	+	2130680	85	302	124		SCO1994		NaCl_48_Cappable_seq
NC_003888.3	-	2132989	1	1	1	SCO1997			Normal_24_Cappable_seq
NC_003888.3	-	2132989	1	2	1	SCO1997			NaCl_24_Cappable_seq
NC_003888.3	-	2134820	2	6	7	SCO1998			Normal_24_Cappable_seq
NC_003888.3	-	2134820	3	2	3	SCO1998			Normal_48_Cappable_seq
NC_003888.3	-	2134820	4	1	5	SCO1998			NaCl_24_Cappable_seq
NC_003888.3	-	2134820	2	1	1	SCO1998			NaCl_48_Cappable_seq
NC_003888.3	-	2144382	2	31	1	SCO2003			Normal_24_Cappable_seq
NC_003888.3	+	2149195	9	1	2	SCO2008			Normal_24_Cappable_seq
NC_003888.3	+	2149195	2	377	77	SCO2008			Normal_48_Cappable_seq
NC_003888.3	+	2149195	992	3	1	SCO2008			NaCl_24_Cappable_seq
NC_003888.3	-	2157773	2	4	2		SCO2014		Normal_24_Cappable_seq
NC_003888.3	-	2157773	74	5	1	SCO2014			Normal_48_Cappable_seq
NC_003888.3	-	2157773	1	438	1	SCO2014			NaCl_48_Cappable_seq
NC_003888.3	-	2177603	1	3	1	SCO2027			Normal_24_Cappable_seq
NC_003888.3	-	2186262	5	1	31	SCO2034			Normal_48_Cappable_seq
NC_003888.3	-	2191404	1	1	1	SCO2041			Normal_24_Cappable_seq
NC_003888.3	+	2194212	2	4	1	SCO2045			Normal_48_Cappable_seq
NC_003888.3	+	2194212	2	2	2	SCO2045			NaCl_24_Cappable_seq
NC_003888.3	+	2216799	4	1	10	SCO2066			Normal_48_Cappable_seq
NC_003888.3	+	2216799	3	6	8	SCO2066			NaCl_24_Cappable_seq
NC_003888.3	+	2216799	5	7	7	SCO2066			NaCl_48_Cappable_seq
NC_003888.3	-	2232253	5	11	1	SCO2078	SCO2079		Normal_24_Cappable_seq
NC_003888.3	-	2232253	61	45	37	SCO2078	SCO2079		Normal_48_Cappable_seq
NC_003888.3	-	2232253	3	5	7	SCO2078	SCO2079		NaCl_24_Cappable_seq
NC_003888.3	-	2232253	38	10	24	SCO2078	SCO2079		NaCl_48_Cappable_seq
NC_003888.3	-	2232313	1	3	209	SCO2078	SCO2079		Normal_24_Cappable_seq
NC_003888.3	-	2232417	2	2	1	SCO2078	SCO2079		NaCl_24_Cappable_seq
NC_003888.3	-	2232417	1	4	1	SCO2078	SCO2079		NaCl_48_Cappable_seq
NC_003888.3	-	2232959	7	2	1	SCO2079			Normal_24_Cappable_seq
NC_003888.3	-	2232959	1	2	2	SCO2079			NaCl_24_Cappable_seq
NC_003888.3	-	2233066	1	1	2	SCO2079	SCO2080		NaCl_24_Cappable_seq
NC_003888.3	-	2238192	1	1	1	SCO2084	SCO2085		Normal_24_Cappable_seq
NC_003888.3	-	2238192	2	2	1	SCO2084	SCO2085		NaCl_24_Cappable_seq
NC_003888.3	-	2238192	1	3	2	SCO2084	SCO2085		NaCl_48_Cappable_seq
NC_003888.3	-	2242352	3	1	4		SCO2088		NaCl_24_Cappable_seq
NC_003888.3	+	2249069	69	2	1	SCO2093			Normal_48_Cappable_seq
NC_003888.3	-	2255437	8	19	8	SCO2097			Normal_24_Cappable_seq
NC_003888.3	-	2255437	4	10	12	SCO2097			Normal_48_Cappable_seq
NC_003888.3	-	2255437	36	7	11	SCO2097			NaCl_24_Cappable_seq
NC_003888.3	-	2255437	7	18	26	SCO2097			NaCl_48_Cappable_seq
NC_003888.3	-	2258176	4	4	5				Normal_48_Cappable_seq
NC_003888.3	-	2258176	3	3	2				NaCl_24_Cappable_seq
NC_003888.3	-	2258212	11	6	15				Normal_24_Cappable_seq
NC_003888.3	-	2258212	34	8	18				Normal_48_Cappable_seq
NC_003888.3	-	2258212	10	11	10				NaCl_24_Cappable_seq
NC_003888.3	-	2258212	3	16	9				NaCl_48_Cappable_seq
NC_003888.3	-	2263246	4	2	1	SCO2105			Normal_24_Cappable_seq
NC_003888.3	+	2267216	2	1	4		SCO2110		Normal_48_Cappable_seq
NC_003888.3	+	2267216	1	2	3		SCO2110		NaCl_24_Cappable_seq
NC_003888.3	+	2271109	3	2	2	SCO2113			Normal_48_Cappable_seq
NC_003888.3	+	2271109	1	2	1	SCO2113			NaCl_48_Cappable_seq
NC_003888.3	-	2273426	1	2	1	SCO2115			Normal_48_Cappable_seq
NC_003888.3	-	2298794	2	1	2	SCO2136			Normal_24_Cappable_seq
NC_003888.3	-	2298794	1	4	2	SCO2136			Normal_48_Cappable_seq
NC_003888.3	-	2300642	2	1	1	SCO2138			Normal_24_Cappable_seq
NC_003888.3	-	2300642	1	1	1	SCO2138			Normal_48_Cappable_seq
NC_003888.3	+	2301517	83	3	1	SCO2140	SCO2139		NaCl_24_Cappable_seq
NC_003888.3	-	2314234	4	1	1		SCO2151		Normal_24_Cappable_seq
NC_003888.3	-	2314234	449	229	1		SCO2151		NaCl_24_Cappable_seq
NC_003888.3	-	2314234	5	269	1		SCO2151		NaCl_48_Cappable_seq
NC_003888.3	-	2319550	1	210	4	SCO2156			NaCl_48_Cappable_seq
NC_003888.3	+	2319777	1	1	1	SCO2157			Normal_48_Cappable_seq
NC_003888.3	+	2325018	1	1	1	SCO2162			NaCl_48_Cappable_seq
NC_003888.3	-	2332888	1	3	4	SCO2168			NaCl_24_Cappable_seq
NC_003888.3	-	2332888	328	1	2	SCO2168			NaCl_48_Cappable_seq
NC_003888.3	-	2332909	1	2	3	SCO2168			NaCl_48_Cappable_seq
NC_003888.3	-	2333067	293	25	9	SCO2168		SCO2169	Normal_24_Cappable_seq
NC_003888.3	-	2333067	1	3	520	SCO2168		SCO2169	Normal_48_Cappable_seq
NC_003888.3	-	2333067	341	1	2	SCO2168		SCO2169	NaCl_24_Cappable_seq
NC_003888.3	-	2333067	2	191	2	SCO2168		SCO2169	NaCl_48_Cappable_seq
NC_003888.3	+	2333150	348	1	1		SCO2169		Normal_24_Cappable_seq
NC_003888.3	+	2333150	1	2	1		SCO2169		Normal_48_Cappable_seq
NC_003888.3	-	2336061	1	1	1	SCO2172			Normal_48_Cappable_seq
NC_003888.3	-	2336061	2	3	1	SCO2172			NaCl_24_Cappable_seq
NC_003888.3	+	2344238	50	164	2	SCO2180			Normal_48_Cappable_seq
NC_003888.3	+	2344238	3	1	1	SCO2180			NaCl_24_Cappable_seq
NC_003888.3	+	2344238	1	17	5	SCO2180			NaCl_48_Cappable_seq
NC_003888.3	+	2347194	5	2	1		SCO2181		NaCl_24_Cappable_seq
NC_003888.3	+	2347194	2	1	2		SCO2181		NaCl_48_Cappable_seq
NC_003888.3	+	2347731	1	5	2	SCO2182			Normal_24_Cappable_seq
NC_003888.3	+	2361877	1	3	1	SCO2194			NaCl_48_Cappable_seq
NC_003888.3	+	2363402	5	186	6	SCO2196			Normal_24_Cappable_seq
NC_003888.3	+	2363402	6	3	8	SCO2196			Normal_48_Cappable_seq
NC_003888.3	+	2363402	4	4	5	SCO2196			NaCl_24_Cappable_seq
NC_003888.3	+	2363402	2	5	6	SCO2196			NaCl_48_Cappable_seq
NC_003888.3	-	2364684	238	3	1	SCO2197			Normal_24_Cappable_seq
NC_003888.3	-	2364684	3	172	255	SCO2197			Normal_48_Cappable_seq
NC_003888.3	-	2364684	2	1	4	SCO2197			NaCl_24_Cappable_seq
NC_003888.3	-	2364684	149	489	1	SCO2197			NaCl_48_Cappable_seq
NC_003888.3	+	2364831	12	4	5	SCO2198			Normal_24_Cappable_seq
NC_003888.3	+	2364831	367	7	3	SCO2198			Normal_48_Cappable_seq
NC_003888.3	+	2364831	4	6	5	SCO2198			NaCl_24_Cappable_seq
NC_003888.3	+	2364831	1	7	4	SCO2198			NaCl_48_Cappable_seq
NC_003888.3	-	2371384	1	3	3	SCO2205			NaCl_24_Cappable_seq
NC_003888.3	+	2374240	426	3	22	SCO2210			Normal_24_Cappable_seq
NC_003888.3	+	2374240	244	267	219	SCO2210			Normal_48_Cappable_seq
NC_003888.3	+	2374240	3	4	234	SCO2210			NaCl_48_Cappable_seq
NC_003888.3	+	2382653	1	1	1		SCO2219		Normal_48_Cappable_seq
NC_003888.3	+	2401780	1	3	10	SCO2233			Normal_24_Cappable_seq
NC_003888.3	+	2401780	3	1	2	SCO2233			Normal_48_Cappable_seq
NC_003888.3	+	2401780	1	3	1	SCO2233			NaCl_48_Cappable_seq
NC_003888.3	+	2412696	2	2	1		SCO2243		Normal_24_Cappable_seq
NC_003888.3	+	2412696	4	2	5		SCO2243		Normal_48_Cappable_seq
NC_003888.3	+	2412696	1	1	2		SCO2243		NaCl_24_Cappable_seq
NC_003888.3	+	2412696	2	29	2		SCO2243		NaCl_48_Cappable_seq
NC_003888.3	+	2416288	3	1	1	SCO2248		SCO2247	Normal_48_Cappable_seq
NC_003888.3	-	2449561	6	11	1	SCO2279			Normal_48_Cappable_seq
NC_003888.3	-	2463312	65	69	64	SCOs01	SCO2293		Normal_24_Cappable_seq
NC_003888.3	-	2463312	46	71	79	SCOs01	SCO2293		Normal_48_Cappable_seq
NC_003888.3	-	2463312	79	82	66	SCOs01	SCO2293		NaCl_24_Cappable_seq
NC_003888.3	-	2463312	53	76	75	SCOs01	SCO2293		NaCl_48_Cappable_seq
NC_003888.3	+	2502757	1	2	2	SCO2334			NaCl_24_Cappable_seq
NC_003888.3	+	2502757	2	10	1	SCO2334			NaCl_48_Cappable_seq
NC_003888.3	-	2506738	2	1	2	SCO2335			NaCl_24_Cappable_seq
NC_003888.3	+	2510090	1	1	2	SCO2340		SCO2339	Normal_48_Cappable_seq
NC_003888.3	-	2535406	1	1	1	SCO2365			NaCl_24_Cappable_seq
NC_003888.3	-	2537963	157	1	6	SCO2368			Normal_24_Cappable_seq
NC_003888.3	-	2537963	145	50	5	SCO2368			Normal_48_Cappable_seq
NC_003888.3	-	2537963	3	199	5	SCO2368			NaCl_48_Cappable_seq
NC_003888.3	-	2538225	1	1	1	SCO2368	SCO2369		Normal_24_Cappable_seq
NC_003888.3	-	2538225	1	25	1	SCO2368	SCO2369		NaCl_48_Cappable_seq
NC_003888.3	-	2538615	22	1	4	SCO2369			Normal_24_Cappable_seq
NC_003888.3	-	2538615	208	1	727	SCO2369			Normal_48_Cappable_seq
NC_003888.3	-	2538615	274	3	4	SCO2369			NaCl_24_Cappable_seq
NC_003888.3	-	2539213	1	1	1	SCO2370			Normal_24_Cappable_seq
NC_003888.3	+	2551643	4	1	1	SCO2382	SCO2381		Normal_24_Cappable_seq
NC_003888.3	+	2551643	2	234	1	SCO2382	SCO2381		Normal_48_Cappable_seq
NC_003888.3	+	2629520	44	2	3	SCO2448	SCO2447		Normal_24_Cappable_seq
NC_003888.3	+	2629978	1	1	2		SCO2448		NaCl_24_Cappable_seq
NC_003888.3	+	2661789	3	1	1	SCO2472			Normal_24_Cappable_seq
NC_003888.3	+	2661789	1	2	1	SCO2472			NaCl_24_Cappable_seq
NC_003888.3	+	2662608	5	1	1	SCO2473			Normal_24_Cappable_seq
NC_003888.3	-	2670156	242	345	81	SCO2478			Normal_48_Cappable_seq
NC_003888.3	-	2716887	1	2	1	SCO2519			Normal_48_Cappable_seq
NC_003888.3	+	2742662	1	1	1	SCO2544			Normal_48_Cappable_seq
NC_003888.3	-	2751450	1	1	1	SCO2550			NaCl_48_Cappable_seq
NC_003888.3	-	2756140	5	1	3	SCO2555			Normal_24_Cappable_seq
NC_003888.3	-	2766524	1	1	437	SCO2562			Normal_24_Cappable_seq
NC_003888.3	+	2766596	1	2	9	SCO2563			Normal_24_Cappable_seq
NC_003888.3	+	2766596	7	7	6	SCO2563			Normal_48_Cappable_seq
NC_003888.3	+	2766596	1	3	2	SCO2563			NaCl_24_Cappable_seq
NC_003888.3	+	2766596	5	2	6	SCO2563			NaCl_48_Cappable_seq
NC_003888.3	-	2782599	2	2	2	SCO2574	SCO2575		Normal_48_Cappable_seq
NC_003888.3	+	2787005	44	11	16	SCO2582		SCO2581	Normal_24_Cappable_seq
NC_003888.3	+	2787005	98	11	9	SCO2582		SCO2581	Normal_48_Cappable_seq
NC_003888.3	+	2787005	123	6	3	SCO2582		SCO2581	NaCl_24_Cappable_seq
NC_003888.3	+	2787005	7	9	9	SCO2582		SCO2581	NaCl_48_Cappable_seq
NC_003888.3	-	2790238	4	1	2		SCO2584		Normal_24_Cappable_seq
NC_003888.3	-	2790238	186	2	3		SCO2584		Normal_48_Cappable_seq
NC_003888.3	-	2790238	2	1	6		SCO2584		NaCl_48_Cappable_seq
NC_003888.3	-	2810671	8	3	4	SCO2594			Normal_24_Cappable_seq
NC_003888.3	-	2810671	3	7	3	SCO2594			Normal_48_Cappable_seq
NC_003888.3	-	2810671	1	2	4	SCO2594			NaCl_48_Cappable_seq
NC_003888.3	-	2813093	1	4	5	SCO2597			Normal_48_Cappable_seq
NC_003888.3	-	2813093	2	4	1	SCO2597			NaCl_24_Cappable_seq
NC_003888.3	-	2813093	2	4	2	SCO2597			NaCl_48_Cappable_seq
NC_003888.3	-	2818889	2	1	3		SCO2600		NaCl_48_Cappable_seq
NC_003888.3	-	2819511	187	31	1	SCO2600	SCO2601		Normal_24_Cappable_seq
NC_003888.3	-	2819511	444	1052	191	SCO2600	SCO2601		Normal_48_Cappable_seq
NC_003888.3	-	2819511	21	45	2	SCO2600	SCO2601		NaCl_24_Cappable_seq
NC_003888.3	-	2819511	31	33	2	SCO2600	SCO2601		NaCl_48_Cappable_seq
NC_003888.3	-	2820552	1	1	3		SCO2601		Normal_24_Cappable_seq
NC_003888.3	-	2820552	5	317	1		SCO2601		Normal_48_Cappable_seq
NC_003888.3	-	2836089	2	1	4	SCO2611			Normal_48_Cappable_seq
NC_003888.3	-	2838671	6	13	1	SCO2614			Normal_24_Cappable_seq
NC_003888.3	-	2838671	27	73	1	SCO2614			Normal_48_Cappable_seq
NC_003888.3	-	2838671	2	11	1	SCO2614			NaCl_48_Cappable_seq
NC_003888.3	-	2841581	10	7	3	SCO2615			Normal_48_Cappable_seq
NC_003888.3	-	2841581	5	5	3	SCO2615			NaCl_24_Cappable_seq
NC_003888.3	-	2841581	1	11	4	SCO2615			NaCl_48_Cappable_seq
NC_003888.3	-	2845742	1	1	1	SCO2619			Normal_24_Cappable_seq
NC_003888.3	-	2848242	1	1	2	SCO2621			Normal_48_Cappable_seq
NC_003888.3	-	2848242	27	4	1	SCO2621			NaCl_24_Cappable_seq
NC_003888.3	-	2854597	256	1	1	SCO2627			NaCl_48_Cappable_seq
NC_003888.3	-	2859170	1	2	2			SCO2632	Normal_48_Cappable_seq
NC_003888.3	+	2860051	10	8	76	SCO2633			Normal_24_Cappable_seq
NC_003888.3	+	2860051	20	10	20	SCO2633			Normal_48_Cappable_seq
NC_003888.3	+	2860051	10	7	6	SCO2633			NaCl_24_Cappable_seq
NC_003888.3	+	2860051	8	252	11	SCO2633			NaCl_48_Cappable_seq
NC_003888.3	+	2860356	1	1	1		SCO2633		NaCl_24_Cappable_seq
NC_003888.3	-	2880369	7	1	3	SCO2648			Normal_48_Cappable_seq
NC_003888.3	-	2880369	5	4	178	SCO2648			NaCl_48_Cappable_seq
NC_003888.3	-	2883009	185	2	2	SCO2650			Normal_48_Cappable_seq
NC_003888.3	-	2886689	259	2	2	SCO2655			NaCl_48_Cappable_seq
NC_003888.3	+	2895077	101	4	31	SCO2663			Normal_24_Cappable_seq
NC_003888.3	+	2895077	1	11	3	SCO2663			Normal_48_Cappable_seq
NC_003888.3	+	2895077	1	2	1	SCO2663			NaCl_24_Cappable_seq
NC_003888.3	+	2895077	13	3	2	SCO2663			NaCl_48_Cappable_seq
NC_003888.3	+	2907747	3	4	1		SCO2671		NaCl_24_Cappable_seq
NC_003888.3	+	2907747	1	1	1		SCO2671		NaCl_48_Cappable_seq
NC_003888.3	-	2918452	1	1	1	SCO2677			NaCl_24_Cappable_seq
NC_003888.3	+	2982224	64	1	1				Normal_24_Cappable_seq
NC_003888.3	+	2982224	2	105	2				Normal_48_Cappable_seq
NC_003888.3	+	2982224	3	2	1				NaCl_48_Cappable_seq
NC_003888.3	+	2982363	1	2	1				NaCl_48_Cappable_seq
NC_003888.3	-	2984104	2	14	2	SCO2736			Normal_48_Cappable_seq
NC_003888.3	-	2984187	3	3	3	SCO2736			Normal_24_Cappable_seq
NC_003888.3	-	2984187	3	3	1	SCO2736			NaCl_24_Cappable_seq
NC_003888.3	-	3014748	2	4	4	SCO2763			Normal_24_Cappable_seq
NC_003888.3	-	3014748	30	5	4	SCO2763			Normal_48_Cappable_seq
NC_003888.3	+	3047031	10	303	1	SCO2792			NaCl_24_Cappable_seq
NC_003888.3	+	3064666	2	1	2	SCO2807			NaCl_48_Cappable_seq
NC_003888.3	+	3095395	1	2	1	SCO2836			NaCl_24_Cappable_seq
NC_003888.3	+	3141751	4	1	7	SCO2887			Normal_24_Cappable_seq
NC_003888.3	+	3141751	7	2	26	SCO2887			Normal_48_Cappable_seq
NC_003888.3	-	3147951	1	2	1	SCO2893			Normal_48_Cappable_seq
NC_003888.3	-	3147951	1	3	1	SCO2893			NaCl_24_Cappable_seq
NC_003888.3	+	3150871	1	1	1	SCO2897			NaCl_24_Cappable_seq
NC_003888.3	-	3154226	4	8	3	SCO2899			Normal_24_Cappable_seq
NC_003888.3	-	3154226	2	5	6	SCO2899			Normal_48_Cappable_seq
NC_003888.3	-	3154226	3	4	3	SCO2899			NaCl_24_Cappable_seq
NC_003888.3	-	3154226	5	6	4	SCO2899			NaCl_48_Cappable_seq
NC_003888.3	-	3154614	1	1	1	SCO2900			NaCl_24_Cappable_seq
NC_003888.3	+	3154677	2	2	1	SCO2901			Normal_24_Cappable_seq
NC_003888.3	+	3154677	8	350	1	SCO2901			Normal_48_Cappable_seq
NC_003888.3	-	3161375	1	1	1	SCO2908			Normal_48_Cappable_seq
NC_003888.3	-	3163177	1	2	5	SCO2911	SCO2912		Normal_24_Cappable_seq
NC_003888.3	-	3163177	1	2	4	SCO2911	SCO2912		NaCl_24_Cappable_seq
NC_003888.3	-	3163177	2	4	1	SCO2911	SCO2912		NaCl_48_Cappable_seq
NC_003888.3	-	3166595	1	1	2	SCO2915	SCO2916		Normal_48_Cappable_seq
NC_003888.3	-	3204035	50	2	413		SCO2947		Normal_24_Cappable_seq
NC_003888.3	-	3204035	7	42	1		SCO2947		Normal_48_Cappable_seq
NC_003888.3	-	3206752	1	1	1	SCO2950			NaCl_48_Cappable_seq
NC_003888.3	-	3206821	1	2	3	SCO2950			Normal_24_Cappable_seq
NC_003888.3	-	3206821	1	1	4	SCO2950			NaCl_24_Cappable_seq
NC_003888.3	-	3206821	1	1	2	SCO2950			NaCl_48_Cappable_seq
NC_003888.3	-	3206920	5	1	3	SCO2950			Normal_24_Cappable_seq
NC_003888.3	-	3206920	5	3	3	SCO2950			Normal_48_Cappable_seq
NC_003888.3	-	3226698	2	1	4		SCOs02		Normal_48_Cappable_seq
NC_003888.3	-	3226698	1	2	7		SCOs02		NaCl_48_Cappable_seq
NC_003888.3	-	3226704	2	1	3		SCOs02		NaCl_24_Cappable_seq
NC_003888.3	-	3226712	1	1	2		SCOs02		NaCl_48_Cappable_seq
NC_003888.3	-	3226747	6	2	4		SCOs02		Normal_48_Cappable_seq
NC_003888.3	-	3226747	9	6	2		SCOs02		NaCl_24_Cappable_seq
NC_003888.3	-	3226747	2	1	7		SCOs02		NaCl_48_Cappable_seq
NC_003888.3	-	3226752	3	5	6		SCOs02		Normal_24_Cappable_seq
NC_003888.3	-	3226774	2	3	1		SCOs02		Normal_24_Cappable_seq
NC_003888.3	-	3226774	2	3	1		SCOs02		NaCl_24_Cappable_seq
NC_003888.3	-	3226774	1	2	3		SCOs02		NaCl_48_Cappable_seq
NC_003888.3	-	3226782	4	4	2		SCOs02		Normal_24_Cappable_seq
NC_003888.3	-	3226787	2	5	5		SCOs02		NaCl_24_Cappable_seq
NC_003888.3	-	3226802	2	2	4		SCOs02		Normal_48_Cappable_seq
NC_003888.3	-	3226802	2	3	4		SCOs02		NaCl_24_Cappable_seq
NC_003888.3	-	3226802	5	1	1		SCOs02		NaCl_48_Cappable_seq
NC_003888.3	-	3226808	1	1	1		SCOs02		Normal_24_Cappable_seq
NC_003888.3	-	3226808	1	2	1		SCOs02		Normal_48_Cappable_seq
NC_003888.3	-	3226826	6	8	9		SCOs02		Normal_48_Cappable_seq
NC_003888.3	-	3226826	4	9	9		SCOs02		NaCl_48_Cappable_seq
NC_003888.3	-	3226831	2	6	4		SCOs02		Normal_24_Cappable_seq
NC_003888.3	-	3226831	4	6	3		SCOs02		NaCl_24_Cappable_seq
NC_003888.3	-	3226831	4	2	1		SCOs02		NaCl_48_Cappable_seq
NC_003888.3	-	3226850	1	1	2		SCOs02		NaCl_48_Cappable_seq
NC_003888.3	-	3226867	1	2	1		SCOs02		NaCl_48_Cappable_seq
NC_003888.3	-	3226874	1	5	6		SCOs02		NaCl_24_Cappable_seq
NC_003888.3	-	3226880	7	4	2		SCOs02		NaCl_24_Cappable_seq
NC_003888.3	-	3226891	54	70	55		SCOs02		Normal_24_Cappable_seq
NC_003888.3	-	3226891	59	65	75		SCOs02		Normal_48_Cappable_seq
NC_003888.3	-	3226891	48	96	79		SCOs02		NaCl_24_Cappable_seq
NC_003888.3	-	3226891	68	71	61		SCOs02		NaCl_48_Cappable_seq
NC_003888.3	-	3226901	10	12	17		SCOs02		Normal_24_Cappable_seq
NC_003888.3	-	3226901	10	29	19		SCOs02		NaCl_24_Cappable_seq
NC_003888.3	-	3226920	3	9	8		SCOs02		NaCl_24_Cappable_seq
NC_003888.3	-	3226920	1	2	4		SCOs02		NaCl_48_Cappable_seq
NC_003888.3	-	3226936	601	708	736	SCOs02			Normal_24_Cappable_seq
NC_003888.3	-	3226936	573	875	1099	SCOs02			Normal_48_Cappable_seq
NC_003888.3	-	3226936	652	854	726	SCOs02			NaCl_24_Cappable_seq
NC_003888.3	-	3226936	559	824	723	SCOs02			NaCl_48_Cappable_seq
NC_003888.3	-	3226986	1	3	5	SCOs02			Normal_24_Cappable_seq
NC_003888.3	-	3226986	1	2	2	SCOs02			Normal_48_Cappable_seq
NC_003888.3	-	3226986	3	1	1	SCOs02			NaCl_24_Cappable_seq
NC_003888.3	-	3226986	1	1	2	SCOs02			NaCl_48_Cappable_seq
NC_003888.3	+	3230635	1	3	3	SCO2970			Normal_24_Cappable_seq
NC_003888.3	+	3230666	1	1	1	SCO2970			Normal_24_Cappable_seq
NC_003888.3	-	3231962	1	4	2	SCO2971			Normal_24_Cappable_seq
NC_003888.3	-	3231962	1	1	2	SCO2971			Normal_48_Cappable_seq
NC_003888.3	-	3231962	2	1	4	SCO2971			NaCl_24_Cappable_seq
NC_003888.3	-	3231962	1	1	1	SCO2971			NaCl_48_Cappable_seq
NC_003888.3	-	3233271	4	2	1	SCO2972			Normal_24_Cappable_seq
NC_003888.3	-	3233271	2	1	2	SCO2972			Normal_48_Cappable_seq
NC_003888.3	+	3257670	2	1	12	SCO2988			Normal_24_Cappable_seq
NC_003888.3	+	3257670	62	48	2	SCO2988			Normal_48_Cappable_seq
NC_003888.3	+	3257670	107	1	2	SCO2988			NaCl_24_Cappable_seq
NC_003888.3	-	3273667	1	1	3	SCO2999			Normal_48_Cappable_seq
NC_003888.3	-	3273667	4	2	222	SCO2999			NaCl_48_Cappable_seq
NC_003888.3	-	3274744	1	68	1		SCO3000		NaCl_48_Cappable_seq
NC_003888.3	-	3282709	1	1	2	SCO3008			Normal_24_Cappable_seq
NC_003888.3	-	3283758	1	4	1	SCO3009			NaCl_24_Cappable_seq
NC_003888.3	-	3283758	1	4	1	SCO3009			NaCl_48_Cappable_seq
NC_003888.3	-	3283837	480	2	66	SCO3009			Normal_24_Cappable_seq
NC_003888.3	-	3283837	4	3	3	SCO3009			Normal_48_Cappable_seq
NC_003888.3	-	3283837	169	1	1	SCO3009			NaCl_24_Cappable_seq
NC_003888.3	-	3283837	3	2	150	SCO3009			NaCl_48_Cappable_seq
NC_003888.3	-	3289567	4	4	3		SCO3013		Normal_48_Cappable_seq
NC_003888.3	-	3289567	372	4	1		SCO3013		NaCl_24_Cappable_seq
NC_003888.3	-	3296750	12	7	4	SCOr07			Normal_48_Cappable_seq
NC_003888.3	-	3296878	9	3	5	SCOr07	SCOr08		Normal_48_Cappable_seq
NC_003888.3	-	3296878	4	9	1	SCOr07	SCOr08		NaCl_48_Cappable_seq
NC_003888.3	-	3297073	249	2	296	SCOr07	SCOr08		Normal_24_Cappable_seq
NC_003888.3	-	3297073	204	653	60	SCOr07	SCOr08		NaCl_48_Cappable_seq
NC_003888.3	-	3297078	127	278	334	SCOr07	SCOr08		Normal_48_Cappable_seq
NC_003888.3	-	3297403	16	132	238		SCOr08		Normal_48_Cappable_seq
NC_003888.3	-	3297403	11	246	14		SCOr08		NaCl_48_Cappable_seq
NC_003888.3	-	3297428	15	4	1		SCOr08		Normal_48_Cappable_seq
NC_003888.3	-	3297500	14	1	111		SCOr08		Normal_48_Cappable_seq
NC_003888.3	-	3297521	117	121	1		SCOr08		Normal_48_Cappable_seq
NC_003888.3	-	3297581	9	8	4		SCOr08		Normal_24_Cappable_seq
NC_003888.3	-	3297581	138	31	41		SCOr08		Normal_48_Cappable_seq
NC_003888.3	-	3297638	3	98	9		SCOr08		NaCl_48_Cappable_seq
NC_003888.3	-	3297691	83	313	11		SCOr08		Normal_48_Cappable_seq
NC_003888.3	-	3297691	1	136	1		SCOr08		NaCl_48_Cappable_seq
NC_003888.3	-	3297753	1	11	8		SCOr08		NaCl_48_Cappable_seq
NC_003888.3	-	3297863	1	2	117		SCOr08		Normal_48_Cappable_seq
NC_003888.3	-	3298295	1	4	4		SCOr08		Normal_48_Cappable_seq
NC_003888.3	-	3298295	16	3	3		SCOr08		NaCl_48_Cappable_seq
NC_003888.3	-	3298309	2	2	6		SCOr08		Normal_24_Cappable_seq
NC_003888.3	-	3298309	3	11	5		SCOr08		Normal_48_Cappable_seq
NC_003888.3	-	3298328	194	4	123		SCOr08		Normal_24_Cappable_seq
NC_003888.3	-	3298339	83	157	523		SCOr08		Normal_48_Cappable_seq
NC_003888.3	-	3298339	69	7	1		SCOr08		NaCl_48_Cappable_seq
NC_003888.3	-	3298362	249	36	37		SCOr08		Normal_24_Cappable_seq
NC_003888.3	-	3298362	618	845	504		SCOr08		Normal_48_Cappable_seq
NC_003888.3	-	3298362	8	1	1		SCOr08		NaCl_24_Cappable_seq
NC_003888.3	-	3298386	23	19	6		SCOr08		Normal_24_Cappable_seq
NC_003888.3	-	3298386	25	2	1		SCOr08		NaCl_24_Cappable_seq
NC_003888.3	-	3298386	1	183	180		SCOr08		NaCl_48_Cappable_seq
NC_003888.3	-	3298397	33	5	38		SCOr08		Normal_24_Cappable_seq
NC_003888.3	-	3298408	5	327	113		SCOr08		Normal_48_Cappable_seq
NC_003888.3	-	3298408	82	1	1		SCOr08		NaCl_24_Cappable_seq
NC_003888.3	-	3298418	71	3	130		SCOr08		NaCl_48_Cappable_seq
NC_003888.3	-	3298424	2	4	1		SCOr08		Normal_24_Cappable_seq
NC_003888.3	-	3298424	6	3	5		SCOr08		Normal_48_Cappable_seq
NC_003888.3	-	3298424	2	4	3		SCOr08		NaCl_24_Cappable_seq
NC_003888.3	-	3298434	90	1	3		SCOr08		Normal_48_Cappable_seq
NC_003888.3	-	3298441	3	1	1		SCOr08		Normal_48_Cappable_seq
NC_003888.3	-	3298441	2	4	241		SCOr08		NaCl_48_Cappable_seq
NC_003888.3	-	3298453	2	1	1		SCOr08		NaCl_48_Cappable_seq
NC_003888.3	-	3298469	1	270	66		SCOr08		Normal_48_Cappable_seq
NC_003888.3	-	3298603	59	1	62		SCOr08		Normal_48_Cappable_seq
NC_003888.3	-	3298611	15	5	5		SCOr08		Normal_24_Cappable_seq
NC_003888.3	-	3298658	61	211	3		SCOr08		Normal_48_Cappable_seq
NC_003888.3	-	3298658	102	168	59		SCOr08		NaCl_48_Cappable_seq
NC_003888.3	-	3299477	286	106	555		SCOr08		Normal_48_Cappable_seq
NC_003888.3	-	3299477	41	530	2		SCOr08		NaCl_48_Cappable_seq
NC_003888.3	-	3299541	1	1	2		SCOr08		Normal_48_Cappable_seq
NC_003888.3	-	3299640	3	2	2		SCOr08		Normal_24_Cappable_seq
NC_003888.3	-	3299656	127	33	57		SCOr08		Normal_24_Cappable_seq
NC_003888.3	-	3299656	170	133	143		SCOr08		Normal_48_Cappable_seq
NC_003888.3	-	3299656	184	38	20		SCOr08		NaCl_24_Cappable_seq
NC_003888.3	-	3299656	230	1472	482		SCOr08		NaCl_48_Cappable_seq
NC_003888.3	-	3299673	2	2	10		SCOr08		Normal_48_Cappable_seq
NC_003888.3	-	3299680	1	3	2		SCOr08		NaCl_24_Cappable_seq
NC_003888.3	-	3299685	1	1	5		SCOr08		Normal_24_Cappable_seq
NC_003888.3	-	3299692	4	1	2		SCOr08		Normal_24_Cappable_seq
NC_003888.3	-	3299708	24	188	84		SCOr08		Normal_48_Cappable_seq
NC_003888.3	-	3299787	4	5	1		SCOr08		Normal_24_Cappable_seq
NC_003888.3	-	3299787	17	16	17		SCOr08		Normal_48_Cappable_seq
NC_003888.3	-	3299824	3	6	2		SCOr08		Normal_24_Cappable_seq
NC_003888.3	-	3299824	2	4	4		SCOr08		Normal_48_Cappable_seq
NC_003888.3	-	3299824	3	1	5		SCOr08		NaCl_48_Cappable_seq
NC_003888.3	-	3299913	1	5	1		SCOr08		NaCl_48_Cappable_seq
NC_003888.3	-	3299949	192	237	177		SCOr08		Normal_48_Cappable_seq
NC_003888.3	-	3299949	1	41	15		SCOr08		NaCl_48_Cappable_seq
NC_003888.3	-	3300228	1	2	5	SCOr08	SCOr09		Normal_24_Cappable_seq
NC_003888.3	-	3300228	1	3	4	SCOr08	SCOr09		NaCl_24_Cappable_seq
NC_003888.3	-	3300228	3	3	1	SCOr08	SCOr09		NaCl_48_Cappable_seq
NC_003888.3	-	3300312	186	2	1	SCOr08	SCOr09		Normal_48_Cappable_seq
NC_003888.3	-	3300322	1	7	5	SCOr08	SCOr09		Normal_48_Cappable_seq
NC_003888.3	-	3300322	12	24	8	SCOr08	SCOr09		NaCl_48_Cappable_seq
NC_003888.3	-	3300737	2	1	1		SCOr09		Normal_48_Cappable_seq
NC_003888.3	-	3300757	3	1	1		SCOr09		Normal_48_Cappable_seq
NC_003888.3	-	3300767	25	16	17		SCOr09		Normal_48_Cappable_seq
NC_003888.3	-	3300767	7	36	1		SCOr09		NaCl_48_Cappable_seq
NC_003888.3	-	3301029	1	4	1		SCOr09		Normal_48_Cappable_seq
NC_003888.3	-	3301060	12	11	171		SCOr09		Normal_24_Cappable_seq
NC_003888.3	-	3301060	86	1	421		SCOr09		Normal_48_Cappable_seq
NC_003888.3	-	3301089	87	8	1		SCOr09		NaCl_24_Cappable_seq
NC_003888.3	-	3301137	276	14	33		SCOr09		Normal_48_Cappable_seq
NC_003888.3	-	3301137	5	19	1		SCOr09		NaCl_48_Cappable_seq
NC_003888.3	-	3301165	2	4	1		SCOr09		Normal_24_Cappable_seq
NC_003888.3	-	3301165	4	19	8		SCOr09		Normal_48_Cappable_seq
NC_003888.3	-	3301183	62	30	32		SCOr09		Normal_48_Cappable_seq
NC_003888.3	-	3301192	115	46	3		SCOr09		NaCl_48_Cappable_seq
NC_003888.3	-	3301207	13	5	12		SCOr09		Normal_24_Cappable_seq
NC_003888.3	-	3301215	51	811	444		SCOr09		Normal_48_Cappable_seq
NC_003888.3	-	3301230	125	38	166		SCOr09		Normal_48_Cappable_seq
NC_003888.3	-	3301248	295	534	57		SCOr09		Normal_48_Cappable_seq
NC_003888.3	-	3301302	86	109	37		SCOr09		NaCl_48_Cappable_seq
NC_003888.3	-	3301761	162	123	72		SCOr09		Normal_48_Cappable_seq
NC_003888.3	-	3301761	104	31	1		SCOr09		NaCl_24_Cappable_seq
NC_003888.3	-	3302229	2	1	1	SCOr09			NaCl_24_Cappable_seq
NC_003888.3	-	3302280	2	3	5	SCOr09			Normal_24_Cappable_seq
NC_003888.3	-	3302280	3	6	513	SCOr09			Normal_48_Cappable_seq
NC_003888.3	-	3302280	2	5	5	SCOr09			NaCl_48_Cappable_seq
NC_003888.3	-	3321082	1	1	6	SCO3034			NaCl_24_Cappable_seq
NC_003888.3	-	3321082	27	32	3	SCO3034			NaCl_48_Cappable_seq
NC_003888.3	-	3321248	1	5	1	SCO3034			Normal_24_Cappable_seq
NC_003888.3	-	3321248	2	1	1	SCO3034			NaCl_24_Cappable_seq
NC_003888.3	+	3322263	1	2	1	SCO3036			NaCl_48_Cappable_seq
NC_003888.3	+	3332628	4	2	2	SCO3044			Normal_48_Cappable_seq
NC_003888.3	+	3332628	5	2	1	SCO3044			NaCl_48_Cappable_seq
NC_003888.3	+	3334379	1	3	4	SCO3045	SCO3044		Normal_48_Cappable_seq
NC_003888.3	+	3334379	1	1	3	SCO3045	SCO3044		NaCl_48_Cappable_seq
NC_003888.3	+	3336282	1	3	1	SCO3046	SCO3045		NaCl_24_Cappable_seq
NC_003888.3	+	3354048	5	1	2	SCO3061			Normal_24_Cappable_seq
NC_003888.3	+	3354048	1	868	2	SCO3061			Normal_48_Cappable_seq
NC_003888.3	-	3360410	1	1	1		SCO3067		NaCl_24_Cappable_seq
NC_003888.3	-	3360479	2	5	3	SCO3067			Normal_24_Cappable_seq
NC_003888.3	-	3368388	13	13	9	SCO3074			Normal_48_Cappable_seq
NC_003888.3	+	3374638	1	106	143	SCO3080			Normal_48_Cappable_seq
NC_003888.3	-	3377207	2	1	1	SCO3083			Normal_24_Cappable_seq
NC_003888.3	-	3377273	2	3	2	SCO3083			Normal_24_Cappable_seq
NC_003888.3	-	3377273	3	1	2	SCO3083			Normal_48_Cappable_seq
NC_003888.3	+	3381328	2	2	3	SCO3089		SCO3088	Normal_24_Cappable_seq
NC_003888.3	+	3381328	1	241	3	SCO3089		SCO3088	Normal_48_Cappable_seq
NC_003888.3	+	3381328	6	2	3	SCO3089		SCO3088	NaCl_24_Cappable_seq
NC_003888.3	+	3381328	1	4	2	SCO3089		SCO3088	NaCl_48_Cappable_seq
NC_003888.3	-	3386287	1	1	2	SCO3091			Normal_24_Cappable_seq
NC_003888.3	-	3386287	114	2	1	SCO3091			Normal_48_Cappable_seq
NC_003888.3	-	3386287	3	4	5	SCO3091			NaCl_24_Cappable_seq
NC_003888.3	-	3387937	3	2	423	SCO3092			Normal_48_Cappable_seq
NC_003888.3	-	3387937	138	1	1	SCO3092			NaCl_48_Cappable_seq
NC_003888.3	-	3391911	1	1	1	SCO3096			NaCl_48_Cappable_seq
NC_003888.3	+	3391995	9	2	4				Normal_24_Cappable_seq
NC_003888.3	+	3391995	9	6	1				Normal_48_Cappable_seq
NC_003888.3	-	3393054	1	2	1	SCO3097			NaCl_24_Cappable_seq
NC_003888.3	+	3404418	4	6	402	SCO3108			Normal_48_Cappable_seq
NC_003888.3	+	3404418	1	347	9	SCO3108			NaCl_48_Cappable_seq
NC_003888.3	-	3412494	2	2	1	SCO3111			Normal_24_Cappable_seq
NC_003888.3	-	3412494	1	3	2	SCO3111			NaCl_48_Cappable_seq
NC_003888.3	-	3421340	1	1	2	SCO3119			NaCl_48_Cappable_seq
NC_003888.3	+	3423897	3	2	1	SCO3123			Normal_24_Cappable_seq
NC_003888.3	+	3425050	1	1	1	SCO3124			NaCl_24_Cappable_seq
NC_003888.3	+	3425050	1	1	2	SCO3124			NaCl_48_Cappable_seq
NC_003888.3	+	3431193	1	2	1		SCO3129		NaCl_24_Cappable_seq
NC_003888.3	+	3434529	2	1	1	SCO3133			Normal_24_Cappable_seq
NC_003888.3	-	3453711	300	5	4	SCO3152			Normal_24_Cappable_seq
NC_003888.3	-	3453711	396	304	149	SCO3152			Normal_48_Cappable_seq
NC_003888.3	-	3453711	6	2	1	SCO3152			NaCl_24_Cappable_seq
NC_003888.3	-	3453711	8	193	15	SCO3152			NaCl_48_Cappable_seq
NC_003888.3	+	3456606	4	1	2		SCO3155		NaCl_24_Cappable_seq
NC_003888.3	+	3494471	1	1	3	SCO3187			Normal_24_Cappable_seq
NC_003888.3	+	3494471	3	2	1	SCO3187			NaCl_24_Cappable_seq
NC_003888.3	+	3500032	680	331	5	SCO3194			Normal_24_Cappable_seq
NC_003888.3	+	3500032	49	531	67	SCO3194			Normal_48_Cappable_seq
NC_003888.3	+	3500032	713	10	1	SCO3194			NaCl_24_Cappable_seq
NC_003888.3	+	3500032	130	537	7	SCO3194			NaCl_48_Cappable_seq
NC_003888.3	+	3500958	3	1	2		SCO3194		NaCl_24_Cappable_seq
NC_003888.3	+	3500966	1	1	1		SCO3194		Normal_48_Cappable_seq
NC_003888.3	+	3501086	2	1	2	SCO3195	SCO3194		Normal_24_Cappable_seq
NC_003888.3	+	3501106	1	1	2	SCO3195	SCO3194		Normal_48_Cappable_seq
NC_003888.3	+	3501106	1	2	1	SCO3195	SCO3194		NaCl_48_Cappable_seq
NC_003888.3	-	3511748	40	148	3	SCO3202		SCO3203	Normal_24_Cappable_seq
NC_003888.3	-	3511748	3	10	2	SCO3202		SCO3203	Normal_48_Cappable_seq
NC_003888.3	-	3531481	1	1	1	SCO3218			NaCl_24_Cappable_seq
NC_003888.3	-	3531526	1	5	2	SCO3218			Normal_48_Cappable_seq
NC_003888.3	-	3531526	1	1	2	SCO3218			NaCl_24_Cappable_seq
NC_003888.3	-	3531526	2	6	2	SCO3218			NaCl_48_Cappable_seq
NC_003888.3	-	3588722	63	282	2	SCO3236			NaCl_48_Cappable_seq
NC_003888.3	-	3602370	1	2	2	SCO3249			Normal_24_Cappable_seq
NC_003888.3	-	3602370	2	1	2	SCO3249			Normal_48_Cappable_seq
NC_003888.3	-	3636567	7	1	1	SCO3286		SCO3287	Normal_24_Cappable_seq
NC_003888.3	-	3636567	1	3	3	SCO3286		SCO3287	Normal_48_Cappable_seq
NC_003888.3	-	3636567	18	3	1	SCO3286		SCO3287	NaCl_24_Cappable_seq
NC_003888.3	-	3636567	4	14	1	SCO3286		SCO3287	NaCl_48_Cappable_seq
NC_003888.3	-	3680340	44	17	6	SCO3328			Normal_24_Cappable_seq
NC_003888.3	-	3680340	35	55	12	SCO3328			Normal_48_Cappable_seq
NC_003888.3	-	3680340	65	9	10	SCO3328			NaCl_24_Cappable_seq
NC_003888.3	-	3680340	5	177	9	SCO3328			NaCl_48_Cappable_seq
NC_003888.3	-	3685523	12	9	5	SCOr10			Normal_48_Cappable_seq
NC_003888.3	-	3685651	9	3	5	SCOr10	SCOr11		Normal_48_Cappable_seq
NC_003888.3	-	3685651	4	10	1	SCOr10	SCOr11		NaCl_48_Cappable_seq
NC_003888.3	-	3685846	249	2	326	SCOr10	SCOr11		Normal_24_Cappable_seq
NC_003888.3	-	3685846	214	691	66	SCOr10	SCOr11		NaCl_48_Cappable_seq
NC_003888.3	-	3686176	5	132	218		SCOr11		Normal_48_Cappable_seq
NC_003888.3	-	3686176	11	167	14		SCOr11		NaCl_48_Cappable_seq
NC_003888.3	-	3686201	23	7	1		SCOr11		Normal_48_Cappable_seq
NC_003888.3	-	3686354	10	2	2		SCOr11		Normal_24_Cappable_seq
NC_003888.3	-	3686354	112	27	44		SCOr11		Normal_48_Cappable_seq
NC_003888.3	-	3686411	3	89	9		SCOr11		NaCl_48_Cappable_seq
NC_003888.3	-	3686464	74	303	13		SCOr11		Normal_48_Cappable_seq
NC_003888.3	-	3686526	1	9	12		SCOr11		NaCl_48_Cappable_seq
NC_003888.3	-	3686636	1	1	116		SCOr11		Normal_48_Cappable_seq
NC_003888.3	-	3687068	1	4	4		SCOr11		Normal_48_Cappable_seq
NC_003888.3	-	3687068	16	3	3		SCOr11		NaCl_48_Cappable_seq
NC_003888.3	-	3687082	3	11	5		SCOr11		Normal_48_Cappable_seq
NC_003888.3	-	3687101	193	4	123		SCOr11		Normal_24_Cappable_seq
NC_003888.3	-	3687112	74	132	513		SCOr11		Normal_48_Cappable_seq
NC_003888.3	-	3687112	68	7	1		SCOr11		NaCl_48_Cappable_seq
NC_003888.3	-	3687135	244	34	44		SCOr11		Normal_24_Cappable_seq
NC_003888.3	-	3687135	620	851	498		SCOr11		Normal_48_Cappable_seq
NC_003888.3	-	3687158	22	19	7		SCOr11		Normal_24_Cappable_seq
NC_003888.3	-	3687158	2	181	180		SCOr11		NaCl_48_Cappable_seq
NC_003888.3	-	3687170	31	5	43		SCOr11		Normal_24_Cappable_seq
NC_003888.3	-	3687181	6	304	120		SCOr11		Normal_48_Cappable_seq
NC_003888.3	-	3687191	45	2	121		SCOr11		NaCl_48_Cappable_seq
NC_003888.3	-	3687197	2	3	2		SCOr11		Normal_24_Cappable_seq
NC_003888.3	-	3687197	7	4	4		SCOr11		Normal_48_Cappable_seq
NC_003888.3	-	3687197	3	4	3		SCOr11		NaCl_24_Cappable_seq
NC_003888.3	-	3687207	87	2	3		SCOr11		Normal_48_Cappable_seq
NC_003888.3	-	3687217	4	2	1		SCOr11		Normal_48_Cappable_seq
NC_003888.3	-	3687226	2	1	1		SCOr11		NaCl_48_Cappable_seq
NC_003888.3	-	3687242	1	127	55		SCOr11		Normal_48_Cappable_seq
NC_003888.3	-	3687431	45	205	3		SCOr11		Normal_48_Cappable_seq
NC_003888.3	-	3687431	95	343	62		SCOr11		NaCl_48_Cappable_seq
NC_003888.3	-	3687440	11	126	54		SCOr11		Normal_48_Cappable_seq
NC_003888.3	-	3688254	1	486	1		SCOr11		Normal_48_Cappable_seq
NC_003888.3	-	3688254	121	672	133		SCOr11		NaCl_48_Cappable_seq
NC_003888.3	-	3688300	26	53	202		SCOr11		NaCl_48_Cappable_seq
NC_003888.3	-	3688411	1	2	2		SCOr11		Normal_24_Cappable_seq
NC_003888.3	-	3688411	3	1	2		SCOr11		NaCl_24_Cappable_seq
NC_003888.3	-	3688431	122	30	51		SCOr11		Normal_24_Cappable_seq
NC_003888.3	-	3688431	177	137	146		SCOr11		Normal_48_Cappable_seq
NC_003888.3	-	3688431	169	36	20		SCOr11		NaCl_24_Cappable_seq
NC_003888.3	-	3688431	234	1531	478		SCOr11		NaCl_48_Cappable_seq
NC_003888.3	-	3688448	1	1	10		SCOr11		Normal_48_Cappable_seq
NC_003888.3	-	3688460	1	1	5		SCOr11		Normal_24_Cappable_seq
NC_003888.3	-	3688467	4	1	2		SCOr11		Normal_24_Cappable_seq
NC_003888.3	-	3688483	29	81	97		SCOr11		Normal_48_Cappable_seq
NC_003888.3	-	3688562	6	4	1		SCOr11		Normal_24_Cappable_seq
NC_003888.3	-	3688562	15	35	20		SCOr11		Normal_48_Cappable_seq
NC_003888.3	-	3688599	3	3	2		SCOr11		Normal_24_Cappable_seq
NC_003888.3	-	3688599	4	4	4		SCOr11		Normal_48_Cappable_seq
NC_003888.3	-	3688599	2	3	1		SCOr11		NaCl_24_Cappable_seq
NC_003888.3	-	3688599	6	2	4		SCOr11		NaCl_48_Cappable_seq
NC_003888.3	-	3688611	2	1	2		SCOr11		Normal_48_Cappable_seq
NC_003888.3	-	3688724	189	299	185		SCOr11		Normal_48_Cappable_seq
NC_003888.3	-	3688849	1	2	1	SCOr11			NaCl_48_Cappable_seq
NC_003888.3	-	3688960	13	18	27	SCOr11			Normal_48_Cappable_seq
NC_003888.3	-	3689007	1	1	2	SCOr11			Normal_24_Cappable_seq
NC_003888.3	-	3689007	1	2	3	SCOr11			NaCl_24_Cappable_seq
NC_003888.3	-	3689020	1	1	1	SCOr11	SCOr12		Normal_24_Cappable_seq
NC_003888.3	-	3689101	1	7	6	SCOr11	SCOr12		Normal_48_Cappable_seq
NC_003888.3	-	3689101	16	27	10	SCOr11	SCOr12		NaCl_48_Cappable_seq
NC_003888.3	-	3689516	2	1	1		SCOr12		Normal_48_Cappable_seq
NC_003888.3	-	3689536	3	1	1		SCOr12		Normal_48_Cappable_seq
NC_003888.3	-	3689546	26	20	17		SCOr12		Normal_48_Cappable_seq
NC_003888.3	-	3689546	8	32	1		SCOr12		NaCl_48_Cappable_seq
NC_003888.3	-	3689808	2	3	1		SCOr12		Normal_48_Cappable_seq
NC_003888.3	-	3689839	11	8	153		SCOr12		Normal_24_Cappable_seq
NC_003888.3	-	3689839	82	1	410		SCOr12		Normal_48_Cappable_seq
NC_003888.3	-	3689870	291	134	76		SCOr12		Normal_48_Cappable_seq
NC_003888.3	-	3689920	3	12	1		SCOr12		NaCl_48_Cappable_seq
NC_003888.3	-	3689944	2	4	1		SCOr12		Normal_24_Cappable_seq
NC_003888.3	-	3689944	3	17	8		SCOr12		Normal_48_Cappable_seq
NC_003888.3	-	3689962	56	26	33		SCOr12		Normal_48_Cappable_seq
NC_003888.3	-	3689971	130	46	5		SCOr12		NaCl_48_Cappable_seq
NC_003888.3	-	3689985	12	4	19		SCOr12		Normal_24_Cappable_seq
NC_003888.3	-	3689994	42	801	502		SCOr12		Normal_48_Cappable_seq
NC_003888.3	-	3690009	118	34	175		SCOr12		Normal_48_Cappable_seq
NC_003888.3	-	3690027	286	544	68		SCOr12		Normal_48_Cappable_seq
NC_003888.3	-	3690081	104	117	46		SCOr12		NaCl_48_Cappable_seq
NC_003888.3	-	3690540	160	89	78	SCOr12			Normal_48_Cappable_seq
NC_003888.3	-	3690540	105	31	1	SCOr12			NaCl_24_Cappable_seq
NC_003888.3	-	3690943	1	2	3	SCOr12			Normal_24_Cappable_seq
NC_003888.3	-	3690943	1	5	3	SCOr12			NaCl_24_Cappable_seq
NC_003888.3	-	3691139	1	5	1				Normal_24_Cappable_seq
NC_003888.3	-	3691139	3	4	2				Normal_48_Cappable_seq
NC_003888.3	-	3691139	3	3	9				NaCl_24_Cappable_seq
NC_003888.3	-	3691139	2	2	2				NaCl_48_Cappable_seq
NC_003888.3	-	3699950	2	3	3	SCO3342			NaCl_48_Cappable_seq
NC_003888.3	-	3699956	3	2	2	SCO3342			Normal_24_Cappable_seq
NC_003888.3	-	3699956	119	3	6	SCO3342			Normal_48_Cappable_seq
NC_003888.3	-	3699956	3	4	5	SCO3342			NaCl_24_Cappable_seq
NC_003888.3	+	3700535	1	3	1	SCO3344			Normal_24_Cappable_seq
NC_003888.3	-	3706236	1	1	1	SCO3347			NaCl_24_Cappable_seq
NC_003888.3	+	3707399	1	3	4	SCO3349			Normal_24_Cappable_seq
NC_003888.3	+	3707399	1	4	2	SCO3349			NaCl_24_Cappable_seq
NC_003888.3	+	3712106	1	2	1	SCO3352			NaCl_48_Cappable_seq
NC_003888.3	-	3714179	2	1	2	SCO3353			Normal_24_Cappable_seq
NC_003888.3	-	3714179	1	3	1	SCO3353			NaCl_24_Cappable_seq
NC_003888.3	+	3715514	21	27	26	SCO3356			Normal_24_Cappable_seq
NC_003888.3	+	3715514	23	30	35	SCO3356			Normal_48_Cappable_seq
NC_003888.3	+	3715514	27	31	23	SCO3356			NaCl_24_Cappable_seq
NC_003888.3	+	3715514	11	19	22	SCO3356			NaCl_48_Cappable_seq
NC_003888.3	+	3715541	1	4	1	SCO3356			Normal_24_Cappable_seq
NC_003888.3	+	3715692	1	3	2		SCO3356		Normal_48_Cappable_seq
NC_003888.3	+	3715716	1	1	1	SCO3357	SCO3356		Normal_48_Cappable_seq
NC_003888.3	+	3715716	1	2	2	SCO3357	SCO3356		NaCl_24_Cappable_seq
NC_003888.3	+	3717388	1	1	1	SCO3359	SCO3358		Normal_24_Cappable_seq
NC_003888.3	-	3725504	33	4	3	SCO3366			Normal_24_Cappable_seq
NC_003888.3	-	3725504	110	31	421	SCO3366			Normal_48_Cappable_seq
NC_003888.3	-	3725504	3	356	2	SCO3366			NaCl_48_Cappable_seq
NC_003888.3	-	3739103	1	2	1	SCO3373			NaCl_48_Cappable_seq
NC_003888.3	-	3739211	46	214	1	SCO3373			NaCl_48_Cappable_seq
NC_003888.3	-	3739353	1	3	2	SCO3373			NaCl_48_Cappable_seq
NC_003888.3	-	3740524	3	3	2	SCO3375			Normal_24_Cappable_seq
NC_003888.3	-	3740524	3	13	1	SCO3375			Normal_48_Cappable_seq
NC_003888.3	-	3754484	26	3	1	SCO3390			Normal_48_Cappable_seq
NC_003888.3	-	3761041	1	1	2		SCO3396		Normal_24_Cappable_seq
NC_003888.3	-	3761041	3	2	2		SCO3396		Normal_48_Cappable_seq
NC_003888.3	-	3761096	1	1	1		SCO3396		NaCl_24_Cappable_seq
NC_003888.3	-	3761096	2	1	1		SCO3396		NaCl_48_Cappable_seq
NC_003888.3	-	3761275	1	2	2		SCO3396		Normal_48_Cappable_seq
NC_003888.3	+	3761781	236	229	367	SCO3397			Normal_24_Cappable_seq
NC_003888.3	+	3761781	3	227	15	SCO3397			Normal_48_Cappable_seq
NC_003888.3	+	3761781	815	8	6	SCO3397			NaCl_24_Cappable_seq
NC_003888.3	-	3761850	2	3	6	SCO3396			Normal_48_Cappable_seq
NC_003888.3	-	3761850	3	5	2	SCO3396			NaCl_24_Cappable_seq
NC_003888.3	-	3770187	1	2	1	SCO3404			NaCl_24_Cappable_seq
NC_003888.3	-	3770245	3	6	1	SCO3404			Normal_24_Cappable_seq
NC_003888.3	-	3770245	3	23	6	SCO3404			Normal_48_Cappable_seq
NC_003888.3	-	3770245	1	2	6	SCO3404			NaCl_24_Cappable_seq
NC_003888.3	-	3770245	2	4	5	SCO3404			NaCl_48_Cappable_seq
NC_003888.3	-	3770974	27	26	1	SCO3405	SCO3406		Normal_48_Cappable_seq
NC_003888.3	-	3770974	2	1	1	SCO3405	SCO3406		NaCl_48_Cappable_seq
NC_003888.3	+	3775110	1	6	3	SCO3409			Normal_24_Cappable_seq
NC_003888.3	+	3775110	1	2	3	SCO3409			NaCl_24_Cappable_seq
NC_003888.3	+	3775110	4	9	4	SCO3409			NaCl_48_Cappable_seq
NC_003888.3	-	3918026	1	681	2	SCO3543			NaCl_48_Cappable_seq
NC_003888.3	-	3918392	52	1	2		SCO3544		NaCl_24_Cappable_seq
NC_003888.3	-	3920774	2	1	2	SCO3546			NaCl_48_Cappable_seq
NC_003888.3	-	3924673	1	1	1	SCO3549			NaCl_48_Cappable_seq
NC_003888.3	-	3924714	42	3	5	SCO3549		SCO3550	Normal_48_Cappable_seq
NC_003888.3	-	3924719	1	2	1	SCO3549		SCO3550	Normal_24_Cappable_seq
NC_003888.3	-	3948812	58	127	172	SCO3568			Normal_24_Cappable_seq
NC_003888.3	-	3948812	43	272	93	SCO3568			Normal_48_Cappable_seq
NC_003888.3	-	3949075	2	2	2	SCO3568	SCO3569		NaCl_24_Cappable_seq
NC_003888.3	-	3950118	1	2	1				Normal_48_Cappable_seq
NC_003888.3	+	3968705	109	2	2	SCO3592		SCO3591	NaCl_48_Cappable_seq
NC_003888.3	+	3971293	1	1	4	SCO3594			Normal_24_Cappable_seq
NC_003888.3	-	3985764	1	1	1	SCO3608			Normal_24_Cappable_seq
NC_003888.3	-	3985772	1	1	1	SCO3608			Normal_24_Cappable_seq
NC_003888.3	-	3985788	73	93	83	SCO3608			Normal_24_Cappable_seq
NC_003888.3	-	3985788	60	104	134	SCO3608			Normal_48_Cappable_seq
NC_003888.3	-	3985788	1290	101	106	SCO3608			NaCl_24_Cappable_seq
NC_003888.3	-	3985788	362	850	314	SCO3608			NaCl_48_Cappable_seq
NC_003888.3	-	3989856	84	1	112	SCO3610			Normal_24_Cappable_seq
NC_003888.3	-	3992944	1	1	2	SCO3613			Normal_48_Cappable_seq
NC_003888.3	-	3997556	1	2	1	SCO3618			Normal_24_Cappable_seq
NC_003888.3	-	3998015	1	7	1	SCO3619			NaCl_48_Cappable_seq
NC_003888.3	-	4001469	21	1	22	SCO3621			Normal_24_Cappable_seq
NC_003888.3	-	4008336	3	3	3	SCO3629			NaCl_24_Cappable_seq
NC_003888.3	-	4008341	1	5	2	SCO3629			Normal_24_Cappable_seq
NC_003888.3	+	4013595	3	3	2			SCO3635	NaCl_48_Cappable_seq
NC_003888.3	-	4025963	1	3	1		SCO3647		NaCl_24_Cappable_seq
NC_003888.3	-	4028852	1	2	2	SCO3649			Normal_24_Cappable_seq
NC_003888.3	-	4043587	1	1	1		SCO3662		NaCl_48_Cappable_seq
NC_003888.3	-	4043901	1	2	3	SCO3663			Normal_24_Cappable_seq
NC_003888.3	-	4043901	1	1	3	SCO3663			Normal_48_Cappable_seq
NC_003888.3	-	4043901	1	2	4	SCO3663			NaCl_24_Cappable_seq
NC_003888.3	-	4043901	2	1	1	SCO3663			NaCl_48_Cappable_seq
NC_003888.3	-	4052725	9	166	6	SCO3671			Normal_24_Cappable_seq
NC_003888.3	-	4052725	170	170	530	SCO3671			Normal_48_Cappable_seq
NC_003888.3	-	4052725	941	10	5	SCO3671			NaCl_24_Cappable_seq
NC_003888.3	-	4052725	213	268	93	SCO3671			NaCl_48_Cappable_seq
NC_003888.3	+	4059496	1	55	2		SCO3676		NaCl_24_Cappable_seq
NC_003888.3	+	4081159	162	2	8	SCO3704			Normal_24_Cappable_seq
NC_003888.3	+	4081159	137	284	241	SCO3704			Normal_48_Cappable_seq
NC_003888.3	+	4081159	2	2	2	SCO3704			NaCl_24_Cappable_seq
NC_003888.3	+	4086039	5	18	7	SCO3710			NaCl_48_Cappable_seq
NC_003888.3	+	4088150	1	1	1		SCO3712		Normal_48_Cappable_seq
NC_003888.3	+	4105236	7	9	6	SCO3731			Normal_24_Cappable_seq
NC_003888.3	+	4105236	5	10	5	SCO3731			Normal_48_Cappable_seq
NC_003888.3	+	4105236	5	5	6	SCO3731			NaCl_24_Cappable_seq
NC_003888.3	+	4105236	2	7	5	SCO3731			NaCl_48_Cappable_seq
NC_003888.3	-	4119270	3	63	8	SCO3748			Normal_24_Cappable_seq
NC_003888.3	-	4119270	4	3	7	SCO3748			Normal_48_Cappable_seq
NC_003888.3	-	4119270	2	9	3	SCO3748			NaCl_24_Cappable_seq
NC_003888.3	-	4119270	5	8	3	SCO3748			NaCl_48_Cappable_seq
NC_003888.3	-	4135036	2	3	2	SCO3761			Normal_24_Cappable_seq
NC_003888.3	-	4135036	33	7	4	SCO3761			Normal_48_Cappable_seq
NC_003888.3	-	4135036	7	2	2	SCO3761			NaCl_24_Cappable_seq
NC_003888.3	-	4135036	15	3	4	SCO3761			NaCl_48_Cappable_seq
NC_003888.3	+	4151472	3	1	3	SCO3777	SCO3776		Normal_48_Cappable_seq
NC_003888.3	+	4151472	1	2	5	SCO3777	SCO3776		NaCl_24_Cappable_seq
NC_003888.3	+	4151501	1	1	1	SCO3777	SCO3776		NaCl_24_Cappable_seq
NC_003888.3	-	4174567	2	2	1	SCO3795			Normal_24_Cappable_seq
NC_003888.3	-	4189715	1	1	1	SCO3810			NaCl_24_Cappable_seq
NC_003888.3	-	4196091	3	1	1	SCO3816	SCO3817		NaCl_48_Cappable_seq
NC_003888.3	+	4200694	1	2	1	SCO3821			NaCl_24_Cappable_seq
NC_003888.3	+	4203210	1	1	1				Normal_48_Cappable_seq
NC_003888.3	-	4238360	1	2	1	SCO3851	SCO3852		NaCl_24_Cappable_seq
NC_003888.3	-	4258461	9	37	1	SCO3870			Normal_48_Cappable_seq
NC_003888.3	-	4258461	149	376	2	SCO3870			NaCl_48_Cappable_seq
NC_003888.3	-	4265574	175	22	4	SCO3874			Normal_24_Cappable_seq
NC_003888.3	-	4265574	194	445	94	SCO3874			NaCl_48_Cappable_seq
NC_003888.3	-	4268550	1	1	1	SCO3877			NaCl_24_Cappable_seq
NC_003888.3	-	4269937	15	2	4	SCO3878			Normal_24_Cappable_seq
NC_003888.3	-	4269937	1	5	5	SCO3878			Normal_48_Cappable_seq
NC_003888.3	-	4269937	1	3	2	SCO3878			NaCl_24_Cappable_seq
NC_003888.3	-	4269955	1	4	2	SCO3878			NaCl_24_Cappable_seq
NC_003888.3	-	4272843	2	15	27	SCO3879			NaCl_48_Cappable_seq
NC_003888.3	+	4272963	3	1	2	SCO3880			NaCl_24_Cappable_seq
NC_003888.3	+	4272963	2	1	4	SCO3880			NaCl_48_Cappable_seq
NC_003888.3	+	4279325	12	1	2	SCO3888			Normal_48_Cappable_seq
NC_003888.3	-	4285069	1	2	4	SCO3893			Normal_24_Cappable_seq
NC_003888.3	-	4285069	4	46	1	SCO3893			Normal_48_Cappable_seq
NC_003888.3	-	4285095	1	22	1	SCO3893			Normal_24_Cappable_seq
NC_003888.3	-	4285095	3	4	1	SCO3893			Normal_48_Cappable_seq
NC_003888.3	-	4285095	1	3	4	SCO3893			NaCl_48_Cappable_seq
NC_003888.3	-	4290040	1	1	1	SCO3895			NaCl_48_Cappable_seq
NC_003888.3	-	4295599	3	5	3	SCO3900			Normal_24_Cappable_seq
NC_003888.3	-	4295599	4	4	6	SCO3900			Normal_48_Cappable_seq
NC_003888.3	-	4295599	5	6	8	SCO3900			NaCl_24_Cappable_seq
NC_003888.3	-	4295599	1	3	5	SCO3900			NaCl_48_Cappable_seq
NC_003888.3	-	4302577	107	11	1	SCO3904			Normal_24_Cappable_seq
NC_003888.3	+	4303079	2	3	1	SCO3906			Normal_24_Cappable_seq
NC_003888.3	-	4303575	2	1	3				NaCl_24_Cappable_seq
NC_003888.3	+	4318070	678	101	117	SCO3924			Normal_24_Cappable_seq
NC_003888.3	+	4318070	1048	798	689	SCO3924			Normal_48_Cappable_seq
NC_003888.3	+	4318070	286	13	12	SCO3924			NaCl_24_Cappable_seq
NC_003888.3	+	4318070	15	160	22	SCO3924			NaCl_48_Cappable_seq
NC_003888.3	+	4318111	2	2	3	SCO3924			Normal_24_Cappable_seq
NC_003888.3	+	4322963	4	1	3		SCO3928		Normal_48_Cappable_seq
NC_003888.3	+	4322963	1	2	4		SCO3928		NaCl_24_Cappable_seq
NC_003888.3	+	4322963	2	2	3		SCO3928		NaCl_48_Cappable_seq
NC_003888.3	-	4325866	200	1	1	SCO3929			Normal_48_Cappable_seq
NC_003888.3	+	4340821	277	27	13	SCO3945			Normal_24_Cappable_seq
NC_003888.3	+	4340821	61	8	17	SCO3945			Normal_48_Cappable_seq
NC_003888.3	+	4340821	68	18	9	SCO3945			NaCl_24_Cappable_seq
NC_003888.3	+	4340821	231	9	12	SCO3945			NaCl_48_Cappable_seq
NC_003888.3	+	4355984	652	365	7	SCO3956			Normal_24_Cappable_seq
NC_003888.3	+	4355984	455	783	512	SCO3956			Normal_48_Cappable_seq
NC_003888.3	+	4355984	118	228	9	SCO3956			NaCl_24_Cappable_seq
NC_003888.3	+	4355984	9	204	16	SCO3956			NaCl_48_Cappable_seq
NC_003888.3	+	4373867	1	1	1	SCO3972			NaCl_48_Cappable_seq
NC_003888.3	+	4379250	3	3	3	SCO3977			Normal_24_Cappable_seq
NC_003888.3	+	4379250	41	27	2	SCO3977			Normal_48_Cappable_seq
NC_003888.3	+	4379250	2	4	2	SCO3977			NaCl_24_Cappable_seq
NC_003888.3	+	4379250	1	20	3	SCO3977			NaCl_48_Cappable_seq
NC_003888.3	+	4394039	1	12	46		SCO3999		Normal_24_Cappable_seq
NC_003888.3	+	4394039	1	4	1		SCO3999		NaCl_24_Cappable_seq
NC_003888.3	+	4394048	1	2	1		SCO3999		NaCl_48_Cappable_seq
NC_003888.3	+	4397767	360	1	335	SCO4005		SCO4004	Normal_24_Cappable_seq
NC_003888.3	+	4397767	173	3	778	SCO4005		SCO4004	Normal_48_Cappable_seq
NC_003888.3	+	4397767	317	5	1	SCO4005		SCO4004	NaCl_24_Cappable_seq
NC_003888.3	+	4407977	2	4	23		SCO4011		Normal_48_Cappable_seq
NC_003888.3	+	4407977	2	2	6		SCO4011		NaCl_24_Cappable_seq
NC_003888.3	+	4407977	1	109	3		SCO4011		NaCl_48_Cappable_seq
NC_003888.3	+	4415204	607	4	3		SCO4020		Normal_24_Cappable_seq
NC_003888.3	+	4415204	8	484	2		SCO4020		Normal_48_Cappable_seq
NC_003888.3	+	4415204	138	2	3		SCO4020		NaCl_48_Cappable_seq
NC_003888.3	-	4437184	33	1	2	SCO4043			NaCl_24_Cappable_seq
NC_003888.3	+	4447147	2	4	3	SCO4054			Normal_24_Cappable_seq
NC_003888.3	+	4447147	11	201	2	SCO4054			Normal_48_Cappable_seq
NC_003888.3	+	4447147	20	2	2	SCO4054			NaCl_24_Cappable_seq
NC_003888.3	+	4457029	5	18	5	SCOs03			Normal_48_Cappable_seq
NC_003888.3	+	4457168	14	4	2	SCO4067			NaCl_48_Cappable_seq
NC_003888.3	+	4461054	1	25	1	SCO4069			NaCl_48_Cappable_seq
NC_003888.3	+	4461119	1	2	2	SCO4069			Normal_24_Cappable_seq
NC_003888.3	+	4461119	1	1	3	SCO4069			NaCl_48_Cappable_seq
NC_003888.3	+	4470898	1	2	1	SCO4077			Normal_48_Cappable_seq
NC_003888.3	+	4470898	265	2	1	SCO4077			NaCl_24_Cappable_seq
NC_003888.3	+	4479327	157	109	1		SCO4086		Normal_24_Cappable_seq
NC_003888.3	+	4479327	3	5	340		SCO4086		Normal_48_Cappable_seq
NC_003888.3	+	4479327	10	2	4		SCO4086		NaCl_24_Cappable_seq
NC_003888.3	-	4482428	10	6	3	SCO4088			Normal_24_Cappable_seq
NC_003888.3	-	4482428	5	7	15	SCO4088			Normal_48_Cappable_seq
NC_003888.3	-	4482428	9	8	4	SCO4088			NaCl_24_Cappable_seq
NC_003888.3	-	4482428	6	7	6	SCO4088			NaCl_48_Cappable_seq
NC_003888.3	-	4482523	2	5	3	SCO4088			Normal_24_Cappable_seq
NC_003888.3	-	4482523	2	3	5	SCO4088			NaCl_24_Cappable_seq
NC_003888.3	-	4482523	2	5	2	SCO4088			NaCl_48_Cappable_seq
NC_003888.3	+	4485007	5	6	7	SCO4091			Normal_24_Cappable_seq
NC_003888.3	+	4485007	2	1	3	SCO4091			NaCl_24_Cappable_seq
NC_003888.3	+	4485240	5	6	3	SCO4091			Normal_24_Cappable_seq
NC_003888.3	+	4485240	37	5	47	SCO4091			Normal_48_Cappable_seq
NC_003888.3	+	4485240	1	6	2	SCO4091			NaCl_24_Cappable_seq
NC_003888.3	+	4485240	7	123	4	SCO4091			NaCl_48_Cappable_seq
NC_003888.3	+	4485321	1	1	1	SCO4091			Normal_48_Cappable_seq
NC_003888.3	+	4485321	1	2	2	SCO4091			NaCl_24_Cappable_seq
NC_003888.3	+	4485321	1	1	3	SCO4091			NaCl_48_Cappable_seq
NC_003888.3	+	4485381	1	1	1		SCO4091		Normal_24_Cappable_seq
NC_003888.3	+	4508513	7	1	15	SCO4109			Normal_24_Cappable_seq
NC_003888.3	+	4515751	1	1	1	SCO4115			NaCl_24_Cappable_seq
NC_003888.3	-	4524526	1	11	2	SCO4118			NaCl_48_Cappable_seq
NC_003888.3	+	4530071	2	2	5				Normal_24_Cappable_seq
NC_003888.3	+	4530071	4	3	3				Normal_48_Cappable_seq
NC_003888.3	+	4530071	6	7	1				NaCl_24_Cappable_seq
NC_003888.3	+	4530071	1	2	1				NaCl_48_Cappable_seq
NC_003888.3	+	4530335	1	1	1	SCOr13			NaCl_48_Cappable_seq
NC_003888.3	+	4530666	1	1	119		SCOr13		Normal_24_Cappable_seq
NC_003888.3	+	4530666	206	152	109		SCOr13		Normal_48_Cappable_seq
NC_003888.3	+	4530666	124	37	2		SCOr13		NaCl_24_Cappable_seq
NC_003888.3	+	4531042	1	1	2		SCOr13		NaCl_48_Cappable_seq
NC_003888.3	+	4531115	1	424	10		SCOr13		Normal_48_Cappable_seq
NC_003888.3	+	4531126	3	1	1		SCOr13		NaCl_24_Cappable_seq
NC_003888.3	+	4531126	122	123	47		SCOr13		NaCl_48_Cappable_seq
NC_003888.3	+	4531140	2	2	4		SCOr13		Normal_48_Cappable_seq
NC_003888.3	+	4531179	315	764	65		SCOr13		Normal_48_Cappable_seq
NC_003888.3	+	4531196	153	48	131		SCOr13		Normal_48_Cappable_seq
NC_003888.3	+	4531207	369	715	59		SCOr13		NaCl_48_Cappable_seq
NC_003888.3	+	4531212	46	871	598		SCOr13		Normal_48_Cappable_seq
NC_003888.3	+	4531221	13	1	18		SCOr13		Normal_24_Cappable_seq
NC_003888.3	+	4531244	54	27	30		SCOr13		Normal_48_Cappable_seq
NC_003888.3	+	4531338	93	5	1		SCOr13		NaCl_24_Cappable_seq
NC_003888.3	+	4531369	7	7	148		SCOr13		Normal_24_Cappable_seq
NC_003888.3	+	4531397	2	4	1		SCOr13		Normal_48_Cappable_seq
NC_003888.3	+	4531660	14	18	12		SCOr13		Normal_48_Cappable_seq
NC_003888.3	+	4532104	12	15	6	SCOr14	SCOr13		NaCl_48_Cappable_seq
NC_003888.3	+	4532246	13	16	28	SCOr14			Normal_48_Cappable_seq
NC_003888.3	+	4532357	1	1	2	SCOr14			NaCl_24_Cappable_seq
NC_003888.3	+	4532480	218	278	195		SCOr14		Normal_48_Cappable_seq
NC_003888.3	+	4532480	1	37	10		SCOr14		NaCl_48_Cappable_seq
NC_003888.3	+	4532517	1	2	3		SCOr14		NaCl_24_Cappable_seq
NC_003888.3	+	4532517	2	6	1		SCOr14		NaCl_48_Cappable_seq
NC_003888.3	+	4532579	4	1	1		SCOr14		Normal_48_Cappable_seq
NC_003888.3	+	4532592	1	1	2		SCOr14		Normal_48_Cappable_seq
NC_003888.3	+	4532604	2	5	3		SCOr14		Normal_24_Cappable_seq
NC_003888.3	+	4532604	4	7	4		SCOr14		Normal_48_Cappable_seq
NC_003888.3	+	4532604	4	5	1		SCOr14		NaCl_24_Cappable_seq
NC_003888.3	+	4532604	5	1	7		SCOr14		NaCl_48_Cappable_seq
NC_003888.3	+	4532642	6	4	1		SCOr14		Normal_24_Cappable_seq
NC_003888.3	+	4532642	13	34	22		SCOr14		Normal_48_Cappable_seq
NC_003888.3	+	4532721	40	162	107		SCOr14		Normal_48_Cappable_seq
NC_003888.3	+	4532736	2	2	3		SCOr14		Normal_24_Cappable_seq
NC_003888.3	+	4532736	1	4	4		SCOr14		NaCl_24_Cappable_seq
NC_003888.3	+	4532744	3	2	7		SCOr14		Normal_24_Cappable_seq
NC_003888.3	+	4532744	2	2	4		SCOr14		Normal_48_Cappable_seq
NC_003888.3	+	4532744	1	3	1		SCOr14		NaCl_24_Cappable_seq
NC_003888.3	+	4532744	1	3	2		SCOr14		NaCl_48_Cappable_seq
NC_003888.3	+	4532759	18	2	1		SCOr14		Normal_24_Cappable_seq
NC_003888.3	+	4532772	108	26	40		SCOr14		Normal_24_Cappable_seq
NC_003888.3	+	4532772	149	116	104		SCOr14		Normal_48_Cappable_seq
NC_003888.3	+	4532772	175	27	17		SCOr14		NaCl_24_Cappable_seq
NC_003888.3	+	4532772	204	1318	474		SCOr14		NaCl_48_Cappable_seq
NC_003888.3	+	4532781	2	4	3		SCOr14		Normal_24_Cappable_seq
NC_003888.3	+	4532789	2	1	2		SCOr14		NaCl_24_Cappable_seq
NC_003888.3	+	4532890	1	1	2		SCOr14		Normal_48_Cappable_seq
NC_003888.3	+	4532890	1	493	29		SCOr14		NaCl_48_Cappable_seq
NC_003888.3	+	4532952	293	129	585		SCOr14		Normal_48_Cappable_seq
NC_003888.3	+	4532952	62	600	2		SCOr14		NaCl_48_Cappable_seq
NC_003888.3	+	4533771	63	205	8		SCOr14		Normal_48_Cappable_seq
NC_003888.3	+	4533771	101	341	59		SCOr14		NaCl_48_Cappable_seq
NC_003888.3	+	4533818	12	2	4		SCOr14		Normal_24_Cappable_seq
NC_003888.3	+	4533960	2	269	52		SCOr14		Normal_48_Cappable_seq
NC_003888.3	+	4533973	1	1	3		SCOr14		NaCl_24_Cappable_seq
NC_003888.3	+	4533988	3	7	250		SCOr14		NaCl_48_Cappable_seq
NC_003888.3	+	4534004	2	5	3		SCOr14		Normal_24_Cappable_seq
NC_003888.3	+	4534004	9	9	9		SCOr14		Normal_48_Cappable_seq
NC_003888.3	+	4534004	5	3	2		SCOr14		NaCl_24_Cappable_seq
NC_003888.3	+	4534004	1	3	4		SCOr14		NaCl_48_Cappable_seq
NC_003888.3	+	4534018	86	2	1		SCOr14		NaCl_24_Cappable_seq
NC_003888.3	+	4534032	14	3	52		SCOr14		Normal_24_Cappable_seq
NC_003888.3	+	4534043	27	4	1		SCOr14		NaCl_24_Cappable_seq
NC_003888.3	+	4534043	4	213	187		SCOr14		NaCl_48_Cappable_seq
NC_003888.3	+	4534067	239	24	38		SCOr14		Normal_24_Cappable_seq
NC_003888.3	+	4534067	639	853	494		SCOr14		Normal_48_Cappable_seq
NC_003888.3	+	4534090	86	191	528		SCOr14		Normal_48_Cappable_seq
NC_003888.3	+	4534096	2	134	181		SCOr14		NaCl_48_Cappable_seq
NC_003888.3	+	4534134	1	3	6		SCOr14		Normal_24_Cappable_seq
NC_003888.3	+	4534134	1	8	6		SCOr14		Normal_48_Cappable_seq
NC_003888.3	+	4534134	1	1	1		SCOr14		NaCl_24_Cappable_seq
NC_003888.3	+	4534134	19	4	3		SCOr14		NaCl_48_Cappable_seq
NC_003888.3	+	4534566	1	2	133		SCOr14		Normal_48_Cappable_seq
NC_003888.3	+	4534679	42	1	11		SCOr14		Normal_48_Cappable_seq
NC_003888.3	+	4534679	1	8	8		SCOr14		NaCl_48_Cappable_seq
NC_003888.3	+	4534738	72	308	26		SCOr14		Normal_48_Cappable_seq
NC_003888.3	+	4534738	1	145	1		SCOr14		NaCl_48_Cappable_seq
NC_003888.3	+	4534791	6	111	3		SCOr14		NaCl_48_Cappable_seq
NC_003888.3	+	4534848	5	9	3		SCOr14		Normal_24_Cappable_seq
NC_003888.3	+	4534848	134	19	27		SCOr14		Normal_48_Cappable_seq
NC_003888.3	+	4534911	158	113	1		SCOr14		Normal_48_Cappable_seq
NC_003888.3	+	4534929	27	2	149		SCOr14		Normal_48_Cappable_seq
NC_003888.3	+	4534970	103	66	1		SCOr14		Normal_24_Cappable_seq
NC_003888.3	+	4535018	9	118	13		SCOr14		Normal_48_Cappable_seq
NC_003888.3	+	4535030	8	242	10		SCOr14		NaCl_48_Cappable_seq
NC_003888.3	+	4535356	148	350	330	SCOr15	SCOr14		Normal_48_Cappable_seq
NC_003888.3	+	4535356	197	687	65	SCOr15	SCOr14		NaCl_48_Cappable_seq
NC_003888.3	+	4535509	1	1	1	SCOr15	SCOr14		Normal_48_Cappable_seq
NC_003888.3	+	4535551	5	2	2	SCOr15	SCOr14		Normal_48_Cappable_seq
NC_003888.3	+	4547180	1	1	5	SCO4133			Normal_48_Cappable_seq
NC_003888.3	+	4547180	2	11	1	SCO4133			NaCl_48_Cappable_seq
NC_003888.3	-	4549586	1	1	1	SCO4134			NaCl_48_Cappable_seq
NC_003888.3	-	4557878	1	1	1	SCO4142			Normal_48_Cappable_seq
NC_003888.3	-	4557892	2	7	4	SCO4142			Normal_24_Cappable_seq
NC_003888.3	-	4557892	361	4	9	SCO4142			NaCl_24_Cappable_seq
NC_003888.3	-	4574422	3	1	2		SCO4157		NaCl_48_Cappable_seq
NC_003888.3	-	4574517	1	3	6		SCO4157		Normal_48_Cappable_seq
NC_003888.3	+	4580773	3	5	4	SCO4164			Normal_24_Cappable_seq
NC_003888.3	+	4580773	3	8	7	SCO4164			Normal_48_Cappable_seq
NC_003888.3	+	4580773	4	2	7	SCO4164			NaCl_24_Cappable_seq
NC_003888.3	+	4580773	3	6	7	SCO4164			NaCl_48_Cappable_seq
NC_003888.3	+	4593226	1	1	2	SCO4184		SCO4183	Normal_48_Cappable_seq
NC_003888.3	-	4597299	260	3	10	SCO4187			Normal_24_Cappable_seq
NC_003888.3	-	4597299	12	5	5	SCO4187			Normal_48_Cappable_seq
NC_003888.3	-	4597299	6	4	5	SCO4187			NaCl_24_Cappable_seq
NC_003888.3	-	4597299	3	2	3	SCO4187			NaCl_48_Cappable_seq
NC_003888.3	+	4607362	44	2	2	SCO4198			Normal_24_Cappable_seq
NC_003888.3	+	4607362	181	6	2	SCO4198			NaCl_24_Cappable_seq
NC_003888.3	+	4618020	4	1	1	SCO4209			Normal_24_Cappable_seq
NC_003888.3	+	4618020	1	2	1	SCO4209			NaCl_24_Cappable_seq
NC_003888.3	+	4625942	1	3	4	SCO4218			Normal_48_Cappable_seq
NC_003888.3	-	4631505	221	34	7	SCO4225			Normal_24_Cappable_seq
NC_003888.3	-	4631505	75	207	183	SCO4225			Normal_48_Cappable_seq
NC_003888.3	-	4631505	337	48	2	SCO4225			NaCl_24_Cappable_seq
NC_003888.3	-	4631505	195	123	78	SCO4225			NaCl_48_Cappable_seq
NC_003888.3	+	4633199	177	6	2	SCO4229			Normal_48_Cappable_seq
NC_003888.3	+	4633199	9	2	4	SCO4229			NaCl_24_Cappable_seq
NC_003888.3	+	4633199	8	1	8	SCO4229			NaCl_48_Cappable_seq
NC_003888.3	+	4634197	2	2	1	SCO4230	SCO4229		NaCl_48_Cappable_seq
NC_003888.3	+	4636723	7	6	5	SCO4232			Normal_24_Cappable_seq
NC_003888.3	+	4636723	45	9	9	SCO4232			Normal_48_Cappable_seq
NC_003888.3	+	4636723	3	6	8	SCO4232			NaCl_24_Cappable_seq
NC_003888.3	+	4636723	8	382	10	SCO4232			NaCl_48_Cappable_seq
NC_003888.3	+	4636867	1	3	1		SCO4232		Normal_48_Cappable_seq
NC_003888.3	+	4639322	4	1	6		SCO4235		Normal_48_Cappable_seq
NC_003888.3	+	4639322	1	1	1		SCO4235		NaCl_24_Cappable_seq
NC_003888.3	-	4646396	1	1	1	SCO4240			Normal_24_Cappable_seq
NC_003888.3	-	4646396	1	1	409	SCO4240			Normal_48_Cappable_seq
NC_003888.3	-	4646396	1	1	2	SCO4240			NaCl_24_Cappable_seq
NC_003888.3	-	4661439	1	1	1	SCO4252	SCO4253		NaCl_48_Cappable_seq
NC_003888.3	-	4662950	1	2	5	SCO4253			Normal_24_Cappable_seq
NC_003888.3	-	4662950	2	4	1	SCO4253			NaCl_24_Cappable_seq
NC_003888.3	-	4662950	3	316	3	SCO4253			NaCl_48_Cappable_seq
NC_003888.3	+	4667076	9	7	23	SCO4256			Normal_24_Cappable_seq
NC_003888.3	+	4667076	58	128	31	SCO4256			Normal_48_Cappable_seq
NC_003888.3	+	4667076	17	7	2	SCO4256			NaCl_24_Cappable_seq
NC_003888.3	+	4667076	171	330	4	SCO4256			NaCl_48_Cappable_seq
NC_003888.3	+	4668591	2	8	5	SCO4257			Normal_24_Cappable_seq
NC_003888.3	+	4668591	6	8	3	SCO4257			Normal_48_Cappable_seq
NC_003888.3	+	4668591	3	4	2	SCO4257			NaCl_24_Cappable_seq
NC_003888.3	+	4668591	360	3	11	SCO4257			NaCl_48_Cappable_seq
NC_003888.3	+	4668606	5	1	2		SCO4257		NaCl_48_Cappable_seq
NC_003888.3	+	4670132	163	9	23	SCO4258			Normal_24_Cappable_seq
NC_003888.3	+	4670132	29	389	306	SCO4258			Normal_48_Cappable_seq
NC_003888.3	+	4670132	343	10	11	SCO4258			NaCl_24_Cappable_seq
NC_003888.3	+	4670132	17	549	5	SCO4258			NaCl_48_Cappable_seq
NC_003888.3	-	4675329	2	3	6	SCO4261		SCO4262	Normal_24_Cappable_seq
NC_003888.3	-	4675329	3	6	6	SCO4261		SCO4262	Normal_48_Cappable_seq
NC_003888.3	-	4675329	3	4	3	SCO4261		SCO4262	NaCl_24_Cappable_seq
NC_003888.3	-	4675329	4	2	3	SCO4261		SCO4262	NaCl_48_Cappable_seq
NC_003888.3	-	4693488	192	2	2	SCO4277			Normal_24_Cappable_seq
NC_003888.3	-	4693488	1	6	8	SCO4277			Normal_48_Cappable_seq
NC_003888.3	-	4693488	2	225	3	SCO4277			NaCl_48_Cappable_seq
NC_003888.3	-	4693506	95	282	260	SCO4277			Normal_24_Cappable_seq
NC_003888.3	-	4693506	14	2	2	SCO4277			Normal_48_Cappable_seq
NC_003888.3	-	4693506	1	3	2	SCO4277			NaCl_24_Cappable_seq
NC_003888.3	-	4693506	242	1	3	SCO4277			NaCl_48_Cappable_seq
NC_003888.3	+	4693625	1	1	1		SCO4278		Normal_48_Cappable_seq
NC_003888.3	+	4704546	1	1	1	SCO4289			Normal_24_Cappable_seq
NC_003888.3	+	4704774	1	1	1		SCO4289		Normal_48_Cappable_seq
NC_003888.3	+	4710480	1	2	1	SCO4295			Normal_24_Cappable_seq
NC_003888.3	+	4710964	70	5	10	SCO4296			Normal_24_Cappable_seq
NC_003888.3	+	4710964	2	6	18	SCO4296			Normal_48_Cappable_seq
NC_003888.3	+	4710964	8	12	15	SCO4296			NaCl_24_Cappable_seq
NC_003888.3	+	4710964	5	9	5	SCO4296			NaCl_48_Cappable_seq
NC_003888.3	+	4729584	2	2	2		SCO4317		Normal_24_Cappable_seq
NC_003888.3	+	4729584	26	1	2		SCO4317		Normal_48_Cappable_seq
NC_003888.3	+	4729584	1	1	2		SCO4317		NaCl_24_Cappable_seq
NC_003888.3	+	4750828	52	1	3	SCO4336			NaCl_48_Cappable_seq
NC_003888.3	+	4753305	7	1	1				Normal_48_Cappable_seq
NC_003888.3	+	4767684	1	1	1	SCO4352			NaCl_24_Cappable_seq
NC_003888.3	-	4805789	212	261	991				Normal_24_Cappable_seq
NC_003888.3	-	4805789	342	1073	677				Normal_48_Cappable_seq
NC_003888.3	-	4805789	376	418	174				NaCl_48_Cappable_seq
NC_003888.3	+	4810778	1	5	17	SCO4394			Normal_24_Cappable_seq
NC_003888.3	+	4841673	1	1	1	SCO4424	SCO4423		NaCl_48_Cappable_seq
NC_003888.3	-	4842716	1	2	4	SCO4425			Normal_24_Cappable_seq
NC_003888.3	-	4842716	2	1	1	SCO4425			NaCl_48_Cappable_seq
NC_003888.3	+	4848064	21	18	15	SCO4429			Normal_48_Cappable_seq
NC_003888.3	+	4855250	1	2	7	SCO4436			Normal_24_Cappable_seq
NC_003888.3	+	4855250	2	1	164	SCO4436			NaCl_48_Cappable_seq
NC_003888.3	-	4886752	12	4	1	SCO4468			Normal_48_Cappable_seq
NC_003888.3	-	4886856	1	1	1	SCO4468			NaCl_48_Cappable_seq
NC_003888.3	-	4886867	6	5	2	SCO4468			Normal_24_Cappable_seq
NC_003888.3	-	4886867	3	4	7	SCO4468			Normal_48_Cappable_seq
NC_003888.3	-	4886867	7	7	4	SCO4468			NaCl_24_Cappable_seq
NC_003888.3	-	4886867	7	8	2	SCO4468			NaCl_48_Cappable_seq
NC_003888.3	+	4889130	86	7	51	SCO4471			Normal_24_Cappable_seq
NC_003888.3	+	4889130	94	12	123	SCO4471			Normal_48_Cappable_seq
NC_003888.3	+	4889130	236	6	10	SCO4471			NaCl_24_Cappable_seq
NC_003888.3	+	4889130	15	231	11	SCO4471			NaCl_48_Cappable_seq
NC_003888.3	+	4889886	1	1	1		SCO4471		Normal_48_Cappable_seq
NC_003888.3	+	4913225	4	2	2	SCO4494			Normal_24_Cappable_seq
NC_003888.3	+	4913225	2	3	3	SCO4494			Normal_48_Cappable_seq
NC_003888.3	+	4913225	3	2	5	SCO4494			NaCl_24_Cappable_seq
NC_003888.3	+	4913225	3	3	4	SCO4494			NaCl_48_Cappable_seq
NC_003888.3	+	4916377	47	1	1	SCO4498			Normal_24_Cappable_seq
NC_003888.3	+	4916377	78	36	5	SCO4498			Normal_48_Cappable_seq
NC_003888.3	+	4916377	4	19	2	SCO4498			NaCl_24_Cappable_seq
NC_003888.3	-	4926079	12	10	7	SCO4505			Normal_24_Cappable_seq
NC_003888.3	-	4926079	5	6	10	SCO4505			Normal_48_Cappable_seq
NC_003888.3	-	4926079	9	11	5	SCO4505			NaCl_24_Cappable_seq
NC_003888.3	-	4926079	10	8	6	SCO4505			NaCl_48_Cappable_seq
NC_003888.3	-	4926107	99	10	16	SCO4505			Normal_24_Cappable_seq
NC_003888.3	-	4926107	2	16	16	SCO4505			Normal_48_Cappable_seq
NC_003888.3	-	4926107	13	14	15	SCO4505			NaCl_24_Cappable_seq
NC_003888.3	-	4926107	14	14	21	SCO4505			NaCl_48_Cappable_seq
NC_003888.3	+	4926246	134	1	2	SCO4506			Normal_48_Cappable_seq
NC_003888.3	+	4926246	2	33	2	SCO4506			NaCl_48_Cappable_seq
NC_003888.3	+	4933737	1	2	1	SCO4509			NaCl_24_Cappable_seq
NC_003888.3	-	4960477	41	9	101	SCO4543			Normal_48_Cappable_seq
NC_003888.3	-	4960477	6	68	72	SCO4543			NaCl_48_Cappable_seq
NC_003888.3	+	4974767	216	2	4	SCO4556			Normal_24_Cappable_seq
NC_003888.3	+	4980142	1	1	1	SCO4562			NaCl_24_Cappable_seq
NC_003888.3	-	4984793	20	59	8			SCO4567	Normal_24_Cappable_seq
NC_003888.3	-	4984793	50	4	12			SCO4567	Normal_48_Cappable_seq
NC_003888.3	-	4984793	9	12	7			SCO4567	NaCl_24_Cappable_seq
NC_003888.3	-	4984793	3	5	5			SCO4567	NaCl_48_Cappable_seq
NC_003888.3	+	5006081	873	248	35	SCO4584			Normal_24_Cappable_seq
NC_003888.3	+	5006081	935	938	339	SCO4584			Normal_48_Cappable_seq
NC_003888.3	+	5006081	370	345	11	SCO4584			NaCl_24_Cappable_seq
NC_003888.3	+	5006081	9	130	97	SCO4584			NaCl_48_Cappable_seq
NC_003888.3	+	5006218	1	1	1		SCO4584		NaCl_48_Cappable_seq
NC_003888.3	+	5007189	1	3	2	SCO4585	SCO4584		NaCl_24_Cappable_seq
NC_003888.3	+	5007209	2	1	1	SCO4585	SCO4584		Normal_24_Cappable_seq
NC_003888.3	+	5007268	1	3	3	SCO4585	SCO4584		Normal_48_Cappable_seq
NC_003888.3	+	5037333	232	293	228	SCO4613			Normal_24_Cappable_seq
NC_003888.3	+	5037333	278	893	812	SCO4613			Normal_48_Cappable_seq
NC_003888.3	+	5037333	19	4	6	SCO4613			NaCl_24_Cappable_seq
NC_003888.3	+	5037333	3	5	5	SCO4613			NaCl_48_Cappable_seq
NC_003888.3	+	5058797	1	220	1				Normal_24_Cappable_seq
NC_003888.3	+	5061390	2	1	1	SCOt50			Normal_48_Cappable_seq
NC_003888.3	+	5061560	119	1	1	SCO4635			Normal_24_Cappable_seq
NC_003888.3	+	5067097	1	1	1		SCO4643		NaCl_24_Cappable_seq
NC_003888.3	+	5067097	5	6	2		SCO4643		NaCl_48_Cappable_seq
NC_003888.3	+	5072786	22	35	30	SCO4648			Normal_24_Cappable_seq
NC_003888.3	+	5072786	13	199	736	SCO4648			Normal_48_Cappable_seq
NC_003888.3	+	5072786	15	43	32	SCO4648			NaCl_24_Cappable_seq
NC_003888.3	+	5072786	18	20	23	SCO4648			NaCl_48_Cappable_seq
NC_003888.3	+	5073541	1	1	1		SCO4649		Normal_48_Cappable_seq
NC_003888.3	+	5073541	1	1	1		SCO4649		NaCl_24_Cappable_seq
NC_003888.3	+	5076203	305	293	4	SCO4652			Normal_24_Cappable_seq
NC_003888.3	+	5076203	18	8	301	SCO4652			Normal_48_Cappable_seq
NC_003888.3	+	5076203	6	9	2	SCO4652			NaCl_24_Cappable_seq
NC_003888.3	+	5076203	4	249	4	SCO4652			NaCl_48_Cappable_seq
NC_003888.3	+	5077540	6	2	3				Normal_24_Cappable_seq
NC_003888.3	+	5077540	3	4	9				Normal_48_Cappable_seq
NC_003888.3	+	5077540	3	3	1				NaCl_24_Cappable_seq
NC_003888.3	+	5077540	3	2	3				NaCl_48_Cappable_seq
NC_003888.3	+	5077619	2	5	221	SCO4654			Normal_48_Cappable_seq
NC_003888.3	+	5077619	1	1	1	SCO4654			NaCl_24_Cappable_seq
NC_003888.3	+	5077619	2	1	1	SCO4654			NaCl_48_Cappable_seq
NC_003888.3	+	5077883	136	320	396	SCO4654			Normal_24_Cappable_seq
NC_003888.3	+	5077883	200	23	4	SCO4654			Normal_48_Cappable_seq
NC_003888.3	+	5077883	246	5	4	SCO4654			NaCl_24_Cappable_seq
NC_003888.3	+	5077883	11	221	2	SCO4654			NaCl_48_Cappable_seq
NC_003888.3	+	5081204	2	1	1	SCO4655	SCO4654		NaCl_24_Cappable_seq
NC_003888.3	+	5088758	2	2	1	SCO4659			Normal_48_Cappable_seq
NC_003888.3	+	5092007	2	2	1	SCO4662			NaCl_48_Cappable_seq
NC_003888.3	-	5106709	1	2	2		SCO4675		Normal_48_Cappable_seq
NC_003888.3	+	5106761	10	2	40			SCO4675	Normal_24_Cappable_seq
NC_003888.3	+	5106761	3	110	4			SCO4675	Normal_48_Cappable_seq
NC_003888.3	+	5106761	30	2	1			SCO4675	NaCl_24_Cappable_seq
NC_003888.3	+	5106761	110	9	1			SCO4675	NaCl_48_Cappable_seq
NC_003888.3	-	5108219	320	2	2	SCO4676			Normal_48_Cappable_seq
NC_003888.3	+	5109484	3	3	6	SCO4679	SCO4678		Normal_24_Cappable_seq
NC_003888.3	+	5109484	9	9	2	SCO4679	SCO4678		Normal_48_Cappable_seq
NC_003888.3	+	5109484	9	5	5	SCO4679	SCO4678		NaCl_24_Cappable_seq
NC_003888.3	+	5109484	3	2	11	SCO4679	SCO4678		NaCl_48_Cappable_seq
NC_003888.3	+	5109714	1	1	1	SCO4679	SCO4678		NaCl_24_Cappable_seq
NC_003888.3	+	5113589	4	7	16	SCO4684			Normal_24_Cappable_seq
NC_003888.3	+	5113589	85	527	17	SCO4684			Normal_48_Cappable_seq
NC_003888.3	+	5113589	20	8	12	SCO4684			NaCl_24_Cappable_seq
NC_003888.3	+	5113589	4	9	3	SCO4684			NaCl_48_Cappable_seq
NC_003888.3	-	5116320	3	217	8	SCO4687			Normal_24_Cappable_seq
NC_003888.3	-	5116320	3	6	3	SCO4687			Normal_48_Cappable_seq
NC_003888.3	-	5116320	9	2	5	SCO4687			NaCl_24_Cappable_seq
NC_003888.3	-	5116320	7	10	8	SCO4687			NaCl_48_Cappable_seq
NC_003888.3	-	5117009	1	935	375	SCO4688			Normal_48_Cappable_seq
NC_003888.3	-	5117023	66	6	1	SCO4688			NaCl_48_Cappable_seq
NC_003888.3	-	5117037	3	1	1	SCO4688			NaCl_24_Cappable_seq
NC_003888.3	-	5117055	15140	7333	11236	SCO4688			Normal_24_Cappable_seq
NC_003888.3	-	5117055	13259	38795	35011	SCO4688			Normal_48_Cappable_seq
NC_003888.3	-	5117055	12086	1976	1088	SCO4688			NaCl_24_Cappable_seq
NC_003888.3	-	5117055	17363	40790	6857	SCO4688			NaCl_48_Cappable_seq
NC_003888.3	-	5117099	4	3	2	SCO4688			NaCl_24_Cappable_seq
NC_003888.3	+	5117228	206	3	169	SCO4689			Normal_48_Cappable_seq
NC_003888.3	+	5117228	1	5	2	SCO4689			NaCl_24_Cappable_seq
NC_003888.3	+	5117228	471	154	62	SCO4689			NaCl_48_Cappable_seq
NC_003888.3	+	5121060	1	1	2	SCO4697			Normal_24_Cappable_seq
NC_003888.3	+	5122747	1	2	1	SCO4698	SCO4697		Normal_48_Cappable_seq
NC_003888.3	+	5122747	3	2	3	SCO4698	SCO4697		NaCl_24_Cappable_seq
NC_003888.3	+	5122747	1	3	3	SCO4698	SCO4697		NaCl_48_Cappable_seq
NC_003888.3	-	5123088	1	2	2			SCO4698	Normal_48_Cappable_seq
NC_003888.3	+	5127282	27	26	21	SCO4701			Normal_24_Cappable_seq
NC_003888.3	+	5127282	244	26	44	SCO4701			Normal_48_Cappable_seq
NC_003888.3	+	5127282	17	38	25	SCO4701			NaCl_24_Cappable_seq
NC_003888.3	+	5127282	22	524	28	SCO4701			NaCl_48_Cappable_seq
NC_003888.3	+	5127416	1	2	3	SCO4701			Normal_48_Cappable_seq
NC_003888.3	+	5129654	1	1	1	SCO4705	SCO4704		Normal_48_Cappable_seq
NC_003888.3	+	5134628	2	1	2	SCO4716			NaCl_24_Cappable_seq
NC_003888.3	+	5134628	1	2	3	SCO4716			NaCl_48_Cappable_seq
NC_003888.3	+	5135789	1	3	3	SCO4719	SCO4718		NaCl_24_Cappable_seq
NC_003888.3	+	5136082	1	1	1	SCO4719	SCO4718		Normal_24_Cappable_seq
NC_003888.3	+	5137575	1	1	1	SCO4722			NaCl_24_Cappable_seq
NC_003888.3	+	5138714	1	3	4	SCO4723	SCO4722		Normal_48_Cappable_seq
NC_003888.3	+	5140678	24	11	20	SCO4725			Normal_24_Cappable_seq
NC_003888.3	+	5140678	17	25	18	SCO4725			Normal_48_Cappable_seq
NC_003888.3	+	5140678	17	17	23	SCO4725			NaCl_24_Cappable_seq
NC_003888.3	+	5140678	13	21	24	SCO4725			NaCl_48_Cappable_seq
NC_003888.3	+	5144190	1	1	1	SCO4731			NaCl_48_Cappable_seq
NC_003888.3	+	5147278	6	246	9	SCO4734			Normal_24_Cappable_seq
NC_003888.3	+	5147278	7	9	6	SCO4734			Normal_48_Cappable_seq
NC_003888.3	+	5147278	6	7	4	SCO4734			NaCl_24_Cappable_seq
NC_003888.3	+	5147278	5	8	10	SCO4734			NaCl_48_Cappable_seq
NC_003888.3	+	5162784	3	153	4	SCO4750			NaCl_48_Cappable_seq
NC_003888.3	+	5180479	1	2	2	SCO4769			Normal_48_Cappable_seq
NC_003888.3	+	5180479	1	2	1	SCO4769			NaCl_48_Cappable_seq
NC_003888.3	+	5182963	252	1	1	SCO4771			Normal_24_Cappable_seq
NC_003888.3	+	5212113	2	2	1	SCO4791			Normal_24_Cappable_seq
NC_003888.3	-	5222948	1	1	1	SCO4798			Normal_48_Cappable_seq
NC_003888.3	+	5224380	22	3	3	SCO4800			Normal_24_Cappable_seq
NC_003888.3	+	5224380	1	17	1	SCO4800			NaCl_48_Cappable_seq
NC_003888.3	+	5224391	5	1	2	SCO4800			Normal_48_Cappable_seq
NC_003888.3	+	5224391	2	1	3	SCO4800			NaCl_48_Cappable_seq
NC_003888.3	+	5234868	2	2	2	SCO4808			Normal_24_Cappable_seq
NC_003888.3	+	5234868	1	5	1	SCO4808			Normal_48_Cappable_seq
NC_003888.3	+	5234868	1	2	3	SCO4808			NaCl_24_Cappable_seq
NC_003888.3	+	5234868	1	3	4	SCO4808			NaCl_48_Cappable_seq
NC_003888.3	+	5255565	2	2	4	SCO4826			Normal_48_Cappable_seq
NC_003888.3	-	5280026	2	1	274	SCO4847		SCO4848	Normal_48_Cappable_seq
NC_003888.3	+	5317059	361	1	1	SCO4884			Normal_24_Cappable_seq
NC_003888.3	+	5317059	1	2	28	SCO4884			Normal_48_Cappable_seq
NC_003888.3	+	5317059	1	3	1	SCO4884			NaCl_48_Cappable_seq
NC_003888.3	+	5318365	85	1	2	SCO4885			Normal_48_Cappable_seq
NC_003888.3	-	5336591	4	7	10	SCO4903			Normal_24_Cappable_seq
NC_003888.3	-	5336591	55	33	12	SCO4903			Normal_48_Cappable_seq
NC_003888.3	-	5336591	3	16	5	SCO4903			NaCl_24_Cappable_seq
NC_003888.3	-	5336591	5	8	10	SCO4903			NaCl_48_Cappable_seq
NC_003888.3	+	5340376	800	267	568	SCO4908			Normal_24_Cappable_seq
NC_003888.3	+	5340376	723	11	473	SCO4908			Normal_48_Cappable_seq
NC_003888.3	+	5340376	267	13	10	SCO4908			NaCl_24_Cappable_seq
NC_003888.3	+	5340376	45	155	9	SCO4908			NaCl_48_Cappable_seq
NC_003888.3	+	5340490	4	3	1	SCO4908			Normal_24_Cappable_seq
NC_003888.3	+	5340490	2	2	1	SCO4908			NaCl_24_Cappable_seq
NC_003888.3	+	5340490	2	129	4	SCO4908			NaCl_48_Cappable_seq
NC_003888.3	+	5340512	1	2	1	SCO4908			Normal_48_Cappable_seq
NC_003888.3	+	5340963	1	1	1		SCO4908		Normal_48_Cappable_seq
NC_003888.3	+	5340994	1	1	2		SCO4908		NaCl_48_Cappable_seq
NC_003888.3	+	5341118	11	7	13		SCO4908		Normal_24_Cappable_seq
NC_003888.3	+	5341118	6	9	13		SCO4908		Normal_48_Cappable_seq
NC_003888.3	+	5341118	11	13	11		SCO4908		NaCl_24_Cappable_seq
NC_003888.3	+	5341118	10	6	6		SCO4908		NaCl_48_Cappable_seq
NC_003888.3	+	5341154	3	1	1				Normal_48_Cappable_seq
NC_003888.3	+	5341154	2	1	5				NaCl_48_Cappable_seq
NC_003888.3	+	5341241	1	3	5				Normal_48_Cappable_seq
NC_003888.3	+	5341241	1	3	1				NaCl_24_Cappable_seq
NC_003888.3	-	5351948	2	60	1	SCO4917			NaCl_48_Cappable_seq
NC_003888.3	+	5352575	2	2	1	SCO4919			Normal_24_Cappable_seq
NC_003888.3	-	5358662	1	79	4	SCO4924			Normal_24_Cappable_seq
NC_003888.3	-	5358662	261	403	755	SCO4924			Normal_48_Cappable_seq
NC_003888.3	-	5358662	1	1	4	SCO4924			NaCl_24_Cappable_seq
NC_003888.3	+	5361674	10	2	2	SCO4928			Normal_48_Cappable_seq
NC_003888.3	+	5368091	2	246	2		SCO4933		NaCl_48_Cappable_seq
NC_003888.3	+	5368406	2	228	2	SCO4934	SCO4933		Normal_24_Cappable_seq
NC_003888.3	+	5368406	1	1	1	SCO4934	SCO4933		NaCl_24_Cappable_seq
NC_003888.3	+	5368512	4	9	160	SCO4934			Normal_24_Cappable_seq
NC_003888.3	+	5368512	2	2	5	SCO4934			Normal_48_Cappable_seq
NC_003888.3	+	5368512	3	4	1	SCO4934			NaCl_24_Cappable_seq
NC_003888.3	+	5368512	7	7	7	SCO4934			NaCl_48_Cappable_seq
NC_003888.3	+	5368627	3	112	6	SCO4934			Normal_24_Cappable_seq
NC_003888.3	+	5368627	152	441	2	SCO4934			Normal_48_Cappable_seq
NC_003888.3	+	5381058	7	7	6	SCO4947			Normal_24_Cappable_seq
NC_003888.3	+	5381058	12	4	12	SCO4947			Normal_48_Cappable_seq
NC_003888.3	+	5381058	11	1	3	SCO4947			NaCl_24_Cappable_seq
NC_003888.3	+	5381058	6	6	10	SCO4947			NaCl_48_Cappable_seq
NC_003888.3	+	5387968	3	1	1			SCO4951	Normal_48_Cappable_seq
NC_003888.3	+	5401183	1	1	1	SCO4967			Normal_48_Cappable_seq
NC_003888.3	-	5416001	1	2	2	SCO4978			NaCl_24_Cappable_seq
NC_003888.3	+	5431032	2	1	2	SCO4992			NaCl_48_Cappable_seq
NC_003888.3	-	5436447	1	1	1	SCO4997	SCO4998		Normal_48_Cappable_seq
NC_003888.3	+	5456185	1	1	1	SCO5022			Normal_24_Cappable_seq
NC_003888.3	+	5464551	1	2	3	SCO5029			NaCl_48_Cappable_seq
NC_003888.3	-	5468490	1	3	2	SCO5032			NaCl_24_Cappable_seq
NC_003888.3	-	5473182	2	2	2	SCO5036			NaCl_24_Cappable_seq
NC_003888.3	-	5473182	40	385	5	SCO5036			NaCl_48_Cappable_seq
NC_003888.3	+	5474777	10	2	2	SCO5039			Normal_48_Cappable_seq
NC_003888.3	-	5485479	1	1	2	SCO5044			NaCl_24_Cappable_seq
NC_003888.3	+	5486403	10	1	1	SCO5046			Normal_48_Cappable_seq
NC_003888.3	+	5497994	2	1	1		SCO5058		NaCl_48_Cappable_seq
NC_003888.3	-	5514249	4	150	3	SCO5071			Normal_24_Cappable_seq
NC_003888.3	-	5514249	149	2	1	SCO5071			Normal_48_Cappable_seq
NC_003888.3	-	5514249	55	2	3	SCO5071			NaCl_24_Cappable_seq
NC_003888.3	-	5514249	170	200	5	SCO5071			NaCl_48_Cappable_seq
NC_003888.3	+	5514323	7	318	1	SCO5072			Normal_24_Cappable_seq
NC_003888.3	+	5514323	96	332	286	SCO5072			Normal_48_Cappable_seq
NC_003888.3	+	5516312	1	1	1		SCO5074		Normal_24_Cappable_seq
NC_003888.3	+	5519297	2	1	2	SCO5077	SCO5076		Normal_48_Cappable_seq
NC_003888.3	+	5519954	7	3	12	SCO5078			Normal_48_Cappable_seq
NC_003888.3	+	5519954	37	66	2	SCO5078			NaCl_48_Cappable_seq
NC_003888.3	-	5523910	1	2	1		SCO5082		NaCl_24_Cappable_seq
NC_003888.3	+	5524037	1	2	4	SCO5083			NaCl_48_Cappable_seq
NC_003888.3	+	5528064	199	6	6	SCO5085			Normal_24_Cappable_seq
NC_003888.3	+	5528064	10	599	422	SCO5085			Normal_48_Cappable_seq
NC_003888.3	+	5528064	4	3	2	SCO5085			NaCl_24_Cappable_seq
NC_003888.3	+	5528064	3	264	9	SCO5085			NaCl_48_Cappable_seq
NC_003888.3	+	5528158	3	2	1		SCO5085		NaCl_48_Cappable_seq
NC_003888.3	+	5528408	2	1	1		SCO5085		NaCl_48_Cappable_seq
NC_003888.3	-	5529751	45	11	6	SCO5086			Normal_24_Cappable_seq
NC_003888.3	-	5529751	3	154	101	SCO5086			Normal_48_Cappable_seq
NC_003888.3	-	5529751	3	2	4	SCO5086			NaCl_24_Cappable_seq
NC_003888.3	-	5529751	179	500	73	SCO5086			NaCl_48_Cappable_seq
NC_003888.3	+	5529894	222	1	4		SCO5087		Normal_24_Cappable_seq
NC_003888.3	+	5529894	2	3	4		SCO5087		Normal_48_Cappable_seq
NC_003888.3	+	5529894	2	2	2		SCO5087		NaCl_24_Cappable_seq
NC_003888.3	+	5529894	695	321	2		SCO5087		NaCl_48_Cappable_seq
NC_003888.3	+	5542131	18	2	3	SCO5101			Normal_48_Cappable_seq
NC_003888.3	+	5542131	1	3	2	SCO5101			NaCl_24_Cappable_seq
NC_003888.3	+	5542131	2	2	1	SCO5101			NaCl_48_Cappable_seq
NC_003888.3	+	5556919	1	2	2	SCO5112			Normal_24_Cappable_seq
NC_003888.3	+	5556919	2	2	5	SCO5112			NaCl_48_Cappable_seq
NC_003888.3	+	5571770	1	16	4	SCO5123			Normal_24_Cappable_seq
NC_003888.3	+	5571770	6	10	7	SCO5123			Normal_48_Cappable_seq
NC_003888.3	+	5571770	206	4	6	SCO5123			NaCl_24_Cappable_seq
NC_003888.3	+	5571770	4	365	195	SCO5123			NaCl_48_Cappable_seq
NC_003888.3	+	5592362	12	60	18	SCO5145			Normal_24_Cappable_seq
NC_003888.3	+	5592362	10	956	9	SCO5145			Normal_48_Cappable_seq
NC_003888.3	+	5592362	4	11	6	SCO5145			NaCl_24_Cappable_seq
NC_003888.3	+	5592362	373	1045	16	SCO5145			NaCl_48_Cappable_seq
NC_003888.3	+	5593465	11	1	10	SCO5147			Normal_24_Cappable_seq
NC_003888.3	+	5593465	113	3	2	SCO5147			Normal_48_Cappable_seq
NC_003888.3	+	5593587	7	11	7	SCO5147			Normal_24_Cappable_seq
NC_003888.3	+	5593587	7	7	6	SCO5147			Normal_48_Cappable_seq
NC_003888.3	+	5593587	9	11	5	SCO5147			NaCl_24_Cappable_seq
NC_003888.3	+	5593587	3	12	7	SCO5147			NaCl_48_Cappable_seq
NC_003888.3	+	5597587	1	2	2	SCO5150			Normal_48_Cappable_seq
NC_003888.3	-	5600209	2	4	2	SCO5152			Normal_24_Cappable_seq
NC_003888.3	-	5600209	1	2	3	SCO5152			NaCl_24_Cappable_seq
NC_003888.3	-	5600209	4	2	4	SCO5152			NaCl_48_Cappable_seq
NC_003888.3	-	5605293	3	2	2	SCO5157			Normal_48_Cappable_seq
NC_003888.3	-	5605293	3	3	2	SCO5157			NaCl_48_Cappable_seq
NC_003888.3	-	5610121	2	65	1	SCO5163			Normal_48_Cappable_seq
NC_003888.3	-	5617087	1	1	2	SCO5168	SCO5169		Normal_48_Cappable_seq
NC_003888.3	-	5617119	340	312	2		SCO5169		Normal_24_Cappable_seq
NC_003888.3	-	5617119	178	4	5		SCO5169		Normal_48_Cappable_seq
NC_003888.3	-	5617119	2	4	5		SCO5169		NaCl_24_Cappable_seq
NC_003888.3	-	5617119	3	149	1		SCO5169		NaCl_48_Cappable_seq
NC_003888.3	+	5618484	1	1	1	SCO5172			Normal_24_Cappable_seq
NC_003888.3	+	5626385	2	33	57	SCO5178			Normal_48_Cappable_seq
NC_003888.3	+	5626385	557	18	1	SCO5178			NaCl_48_Cappable_seq
NC_003888.3	+	5647134	5	3	3	SCO5189			Normal_24_Cappable_seq
NC_003888.3	+	5647134	7	2	7	SCO5189			Normal_48_Cappable_seq
NC_003888.3	+	5647134	97	11	3	SCO5189			NaCl_24_Cappable_seq
NC_003888.3	+	5647134	4	4	5	SCO5189			NaCl_48_Cappable_seq
NC_003888.3	+	5647183	2	1	2		SCO5189		Normal_48_Cappable_seq
NC_003888.3	+	5647333	2	4	4	SCO5190	SCO5189		Normal_48_Cappable_seq
NC_003888.3	+	5647978	3	2	1	SCO5191	SCO5190		Normal_24_Cappable_seq
NC_003888.3	+	5648135	2	10	1		SCO5191		Normal_48_Cappable_seq
NC_003888.3	+	5648282	1	1	1		SCO5191		NaCl_24_Cappable_seq
NC_003888.3	+	5652118	8	1	2	SCO5195			Normal_24_Cappable_seq
NC_003888.3	+	5652118	58	167	308	SCO5195			Normal_48_Cappable_seq
NC_003888.3	+	5659375	25	1	1	SCO5202			Normal_48_Cappable_seq
NC_003888.3	+	5659375	1	1	2	SCO5202			NaCl_24_Cappable_seq
NC_003888.3	+	5661108	2	4	6	SCO5204		SCO5203	Normal_24_Cappable_seq
NC_003888.3	+	5661108	5	12	15	SCO5204		SCO5203	Normal_48_Cappable_seq
NC_003888.3	+	5661108	8	11	4	SCO5204		SCO5203	NaCl_24_Cappable_seq
NC_003888.3	+	5661108	6	9	8	SCO5204		SCO5203	NaCl_48_Cappable_seq
NC_003888.3	-	5667360	1	231	1	SCO5206			NaCl_48_Cappable_seq
NC_003888.3	+	5675179	2	1	2	SCO5216			Normal_48_Cappable_seq
NC_003888.3	+	5675179	1	2	1	SCO5216			NaCl_24_Cappable_seq
NC_003888.3	-	5702284	582	5	2	SCO5240			Normal_24_Cappable_seq
NC_003888.3	-	5702284	2	5	7	SCO5240			Normal_48_Cappable_seq
NC_003888.3	-	5702284	3	6	8	SCO5240			NaCl_24_Cappable_seq
NC_003888.3	-	5702284	5	203	120	SCO5240			NaCl_48_Cappable_seq
NC_003888.3	+	5713933	205	2	4	SCO5253			Normal_24_Cappable_seq
NC_003888.3	-	5714687	1	5	10	SCO5254			Normal_24_Cappable_seq
NC_003888.3	-	5714687	6	64	8	SCO5254			Normal_48_Cappable_seq
NC_003888.3	-	5714687	4	10	3	SCO5254			NaCl_24_Cappable_seq
NC_003888.3	-	5714687	114	4	3	SCO5254			NaCl_48_Cappable_seq
NC_003888.3	+	5719944	1	1	1	SCO5261			NaCl_24_Cappable_seq
NC_003888.3	-	5725709	66	2	2		SCO5265		Normal_24_Cappable_seq
NC_003888.3	-	5753711	1	1	1	SCO5281			Normal_24_Cappable_seq
NC_003888.3	-	5769624	1	1	1	SCO5295			NaCl_48_Cappable_seq
NC_003888.3	-	5779338	93	10	3	SCO5306			Normal_48_Cappable_seq
NC_003888.3	+	5798773	2	1	1	SCO5329			NaCl_24_Cappable_seq
NC_003888.3	+	5818974	1	1	1	SCO5351			Normal_48_Cappable_seq
NC_003888.3	+	5825541	3	5	2		SCO5356		Normal_24_Cappable_seq
NC_003888.3	+	5825541	2	4	3		SCO5356		Normal_48_Cappable_seq
NC_003888.3	+	5825541	1	2	4		SCO5356		NaCl_48_Cappable_seq
NC_003888.3	+	5828646	1	2	1	SCO5358			Normal_24_Cappable_seq
NC_003888.3	+	5828646	1	1	1	SCO5358			NaCl_48_Cappable_seq
NC_003888.3	+	5829923	1	2	2	SCO5359			NaCl_48_Cappable_seq
NC_003888.3	+	5829949	45	2	98	SCO5359			Normal_24_Cappable_seq
NC_003888.3	+	5829949	2	1	1	SCO5359			NaCl_48_Cappable_seq
NC_003888.3	+	5839691	1	1	1	SCO5371	SCO5370		Normal_24_Cappable_seq
NC_003888.3	-	5850686	159	38	1	SCO5381			Normal_48_Cappable_seq
NC_003888.3	-	5862678	1	4	3	SCO5393			Normal_24_Cappable_seq
NC_003888.3	-	5862678	1	1	1	SCO5393			NaCl_24_Cappable_seq
NC_003888.3	-	5864545	2	1	1		SCO5395		Normal_24_Cappable_seq
NC_003888.3	-	5864545	1	2	2		SCO5395		Normal_48_Cappable_seq
NC_003888.3	-	5865635	27	1	1	SCO5396			Normal_24_Cappable_seq
NC_003888.3	-	5877970	2	4	1	SCO5405			Normal_48_Cappable_seq
NC_003888.3	-	5877970	1	2	222	SCO5405			NaCl_48_Cappable_seq
NC_003888.3	-	5878343	1	1	1	SCO5405	SCO5406		Normal_24_Cappable_seq
NC_003888.3	+	5883321	174	1	1	SCO5414			Normal_24_Cappable_seq
NC_003888.3	+	5883321	1	1	1	SCO5414			Normal_48_Cappable_seq
NC_003888.3	+	5888395	39	2	2	SCO5419			Normal_24_Cappable_seq
NC_003888.3	+	5888395	1	1	2	SCO5419			NaCl_24_Cappable_seq
NC_003888.3	+	5888395	1	106	88	SCO5419			NaCl_48_Cappable_seq
NC_003888.3	-	5894405	1	1	1	SCO5423			Normal_24_Cappable_seq
NC_003888.3	-	5894405	2	4	1	SCO5423			NaCl_48_Cappable_seq
NC_003888.3	-	5897827	1	1	1	SCO5425			Normal_48_Cappable_seq
NC_003888.3	+	5897905	1	2	2	SCO5426			NaCl_24_Cappable_seq
NC_003888.3	+	5922470	8	3	1		SCO5444		Normal_24_Cappable_seq
NC_003888.3	+	5922470	8	57	20		SCO5444		Normal_48_Cappable_seq
NC_003888.3	+	5922470	1	213	2		SCO5444		NaCl_48_Cappable_seq
NC_003888.3	-	5937459	598	2	2	SCO5451			Normal_24_Cappable_seq
NC_003888.3	+	5939350	1	3	2		SCO5454		Normal_48_Cappable_seq
NC_003888.3	+	5950323	4	10	7	SCO5464			Normal_24_Cappable_seq
NC_003888.3	+	5950323	4	5	9	SCO5464			Normal_48_Cappable_seq
NC_003888.3	+	5950323	5	7	7	SCO5464			NaCl_24_Cappable_seq
NC_003888.3	+	5950323	2	7	2	SCO5464			NaCl_48_Cappable_seq
NC_003888.3	+	5961999	20	2	2	SCO5476			Normal_24_Cappable_seq
NC_003888.3	+	5961999	1	2	2	SCO5476			NaCl_48_Cappable_seq
NC_003888.3	+	5973921	7	5	1	SCO5488			Normal_24_Cappable_seq
NC_003888.3	+	5973921	22	69	378	SCO5488			Normal_48_Cappable_seq
NC_003888.3	-	5976286	1	7	1	SCO5490			Normal_48_Cappable_seq
NC_003888.3	-	5976291	1	1	1	SCO5490			NaCl_24_Cappable_seq
NC_003888.3	+	5978605	1	1	1	SCO5494	SCO5493		Normal_24_Cappable_seq
NC_003888.3	+	5978605	1	2	1	SCO5494	SCO5493		Normal_48_Cappable_seq
NC_003888.3	+	5984730	1	1	11	SCO5498			Normal_24_Cappable_seq
NC_003888.3	+	5991461	3	20	7	SCO5504			Normal_24_Cappable_seq
NC_003888.3	+	5991461	17	202	40	SCO5504			Normal_48_Cappable_seq
NC_003888.3	+	5991461	6	5	1	SCO5504			NaCl_48_Cappable_seq
NC_003888.3	+	6006756	333	6	378	SCO5515			Normal_24_Cappable_seq
NC_003888.3	+	6006756	32	719	13	SCO5515			Normal_48_Cappable_seq
NC_003888.3	+	6007392	1	1	1		SCO5515		NaCl_48_Cappable_seq
NC_003888.3	+	6031665	1	3	1	SCO5535			NaCl_48_Cappable_seq
NC_003888.3	+	6054328	6	5	3	SCO5555			Normal_24_Cappable_seq
NC_003888.3	+	6054328	6	9	331	SCO5555			Normal_48_Cappable_seq
NC_003888.3	+	6054328	840	8	6	SCO5555			NaCl_24_Cappable_seq
NC_003888.3	+	6054328	1	4	6	SCO5555			NaCl_48_Cappable_seq
NC_003888.3	+	6056430	2	2	1	SCO5558			Normal_48_Cappable_seq
NC_003888.3	-	6062374	1	1	3	SCO5564			Normal_48_Cappable_seq
NC_003888.3	-	6062374	3	2	1	SCO5564			NaCl_24_Cappable_seq
NC_003888.3	-	6062374	1	5	3	SCO5564			NaCl_48_Cappable_seq
NC_003888.3	-	6062400	2	1	3	SCO5564			Normal_48_Cappable_seq
NC_003888.3	+	6069055	2	1	1	SCO5570			NaCl_24_Cappable_seq
NC_003888.3	+	6069388	1	2	4	SCO5571	SCO5570		Normal_24_Cappable_seq
NC_003888.3	+	6069394	2	6	1	SCO5571	SCO5570		NaCl_24_Cappable_seq
NC_003888.3	+	6069453	1	1	1	SCO5571	SCO5570		NaCl_24_Cappable_seq
NC_003888.3	+	6069491	2	2	2	SCO5571	SCO5570		Normal_48_Cappable_seq
NC_003888.3	+	6069491	5	1	3	SCO5571	SCO5570		NaCl_24_Cappable_seq
NC_003888.3	+	6069518	1	1	1	SCO5571	SCO5570		Normal_48_Cappable_seq
NC_003888.3	+	6074181	1	1	1				NaCl_24_Cappable_seq
NC_003888.3	-	6074740	1	2	2				Normal_48_Cappable_seq
NC_003888.3	+	6078498	1	1	1	SCO5578			Normal_24_Cappable_seq
NC_003888.3	-	6083947	46	36	6	SCO5581			Normal_48_Cappable_seq
NC_003888.3	-	6083947	2	1	4	SCO5581			NaCl_24_Cappable_seq
NC_003888.3	+	6084061	156	2	1	SCO5582			Normal_24_Cappable_seq
NC_003888.3	+	6084061	44	2	271	SCO5582			Normal_48_Cappable_seq
NC_003888.3	+	6085953	44	3	325	SCO5583			Normal_24_Cappable_seq
NC_003888.3	+	6085953	471	5	126	SCO5583			Normal_48_Cappable_seq
NC_003888.3	+	6085953	1	7	2	SCO5583			NaCl_24_Cappable_seq
NC_003888.3	+	6087321	2	1	1	SCO5584	SCO5583		NaCl_24_Cappable_seq
NC_003888.3	+	6087447	2	2	2	SCO5585	SCO5584		NaCl_24_Cappable_seq
NC_003888.3	+	6087452	2	2	1	SCO5585	SCO5584		Normal_48_Cappable_seq
NC_003888.3	+	6087554	1	1	3	SCO5585	SCO5584		Normal_24_Cappable_seq
NC_003888.3	+	6087554	1	3	3	SCO5585	SCO5584		Normal_48_Cappable_seq
NC_003888.3	+	6087613	1	2	3	SCO5585	SCO5584		NaCl_48_Cappable_seq
NC_003888.3	+	6097063	422	233	9	SCO5591			Normal_24_Cappable_seq
NC_003888.3	+	6097063	20	267	350	SCO5591			Normal_48_Cappable_seq
NC_003888.3	+	6097063	173	290	186	SCO5591			NaCl_24_Cappable_seq
NC_003888.3	+	6097063	6	338	123	SCO5591			NaCl_48_Cappable_seq
NC_003888.3	+	6101524	3	1	1	SCO5598	SCO5597		Normal_24_Cappable_seq
NC_003888.3	+	6101524	2	1	3	SCO5598	SCO5597		Normal_48_Cappable_seq
NC_003888.3	+	6101540	2	2	1	SCO5598	SCO5597		Normal_48_Cappable_seq
NC_003888.3	+	6101588	7	6	1	SCO5598	SCO5597		Normal_48_Cappable_seq
NC_003888.3	+	6107817	148	21	40	SCO5605			Normal_48_Cappable_seq
NC_003888.3	+	6108716	2	110	4	SCO5608			Normal_48_Cappable_seq
NC_003888.3	+	6108716	2	3	1	SCO5608			NaCl_24_Cappable_seq
NC_003888.3	+	6108716	1	171	1	SCO5608			NaCl_48_Cappable_seq
NC_003888.3	+	6133129	3	1	2				Normal_24_Cappable_seq
NC_003888.3	+	6133129	1	5	3				Normal_48_Cappable_seq
NC_003888.3	+	6133129	1	2	9				NaCl_24_Cappable_seq
NC_003888.3	+	6133129	3	247	3				NaCl_48_Cappable_seq
NC_003888.3	+	6139890	45	1	1			SCO5641	Normal_24_Cappable_seq
NC_003888.3	+	6140654	1	2	2			SCO5641	Normal_48_Cappable_seq
NC_003888.3	+	6186588	2	435	1	SCO5683			Normal_48_Cappable_seq
NC_003888.3	+	6209608	1	5	1	SCO5699			NaCl_48_Cappable_seq
NC_003888.3	+	6214316	1	1	1	SCO5703			Normal_24_Cappable_seq
NC_003888.3	+	6215997	2	3	2	SCO5705			Normal_24_Cappable_seq
NC_003888.3	+	6215997	2	4	5	SCO5705			Normal_48_Cappable_seq
NC_003888.3	+	6215997	6	4	2	SCO5705			NaCl_24_Cappable_seq
NC_003888.3	+	6216141	1	1	3	SCO5706	SCO5705		Normal_24_Cappable_seq
NC_003888.3	+	6216141	1	1	1	SCO5706	SCO5705		NaCl_48_Cappable_seq
NC_003888.3	+	6216447	1	1	3	SCO5706			Normal_24_Cappable_seq
NC_003888.3	+	6219659	1	2	1	SCO5707			Normal_48_Cappable_seq
NC_003888.3	+	6225923	2	2	1	SCO5711			Normal_24_Cappable_seq
NC_003888.3	-	6244270	1	1	1	SCO5723			NaCl_24_Cappable_seq
NC_003888.3	+	6244410	2	1	1	SCO5724			Normal_24_Cappable_seq
NC_003888.3	+	6244410	1	3	3	SCO5724			Normal_48_Cappable_seq
NC_003888.3	+	6244410	3	2	3	SCO5724			NaCl_24_Cappable_seq
NC_003888.3	+	6259063	5	4	3	SCO5736			Normal_24_Cappable_seq
NC_003888.3	+	6259063	2	3	6	SCO5736			Normal_48_Cappable_seq
NC_003888.3	-	6265643	66	1	62	SCO5742			Normal_24_Cappable_seq
NC_003888.3	-	6265643	9	574	4	SCO5742			Normal_48_Cappable_seq
NC_003888.3	-	6265643	101	4	4	SCO5742			NaCl_24_Cappable_seq
NC_003888.3	-	6265643	278	6	6	SCO5742			NaCl_48_Cappable_seq
NC_003888.3	+	6265755	2	3	98	SCO5743			Normal_24_Cappable_seq
NC_003888.3	+	6265755	99	2	1	SCO5743			Normal_48_Cappable_seq
NC_003888.3	+	6265755	1	89	6	SCO5743			NaCl_48_Cappable_seq
NC_003888.3	+	6266638	80	6	69	SCO5744			NaCl_48_Cappable_seq
NC_003888.3	+	6269576	6	2	7	SCOr16			Normal_24_Cappable_seq
NC_003888.3	+	6269576	1	4	7	SCOr16			Normal_48_Cappable_seq
NC_003888.3	+	6269576	6	5	8	SCOr16			NaCl_24_Cappable_seq
NC_003888.3	+	6269576	5	7	8	SCOr16			NaCl_48_Cappable_seq
NC_003888.3	+	6269669	1	1	1	SCOr16			NaCl_48_Cappable_seq
NC_003888.3	+	6269989	1	1	112	SCOr16			Normal_24_Cappable_seq
NC_003888.3	+	6269989	206	141	113	SCOr16			Normal_48_Cappable_seq
NC_003888.3	+	6269989	125	36	1	SCOr16			NaCl_24_Cappable_seq
NC_003888.3	+	6270438	1	422	10		SCOr16		Normal_48_Cappable_seq
NC_003888.3	+	6270449	3	1	1		SCOr16		NaCl_24_Cappable_seq
NC_003888.3	+	6270449	123	111	54		SCOr16		NaCl_48_Cappable_seq
NC_003888.3	+	6270463	2	2	4		SCOr16		Normal_48_Cappable_seq
NC_003888.3	+	6270502	303	778	58		SCOr16		Normal_48_Cappable_seq
NC_003888.3	+	6270520	173	52	181		SCOr16		Normal_48_Cappable_seq
NC_003888.3	+	6270530	393	719	61		SCOr16		NaCl_48_Cappable_seq
NC_003888.3	+	6270535	47	864	580		SCOr16		Normal_48_Cappable_seq
NC_003888.3	+	6270567	50	26	34		SCOr16		Normal_48_Cappable_seq
NC_003888.3	+	6270585	3	10	6		SCOr16		Normal_48_Cappable_seq
NC_003888.3	+	6270661	85	4	1		SCOr16		NaCl_24_Cappable_seq
NC_003888.3	+	6270690	6	10	157		SCOr16		Normal_24_Cappable_seq
NC_003888.3	+	6270690	82	1	473		SCOr16		Normal_48_Cappable_seq
NC_003888.3	+	6270720	1	4	1		SCOr16		Normal_48_Cappable_seq
NC_003888.3	+	6270983	17	17	10		SCOr16		Normal_48_Cappable_seq
NC_003888.3	+	6270993	3	2	1		SCOr16		Normal_48_Cappable_seq
NC_003888.3	+	6271426	1	9	6	SCOr17	SCOr16		Normal_48_Cappable_seq
NC_003888.3	+	6271426	8	19	5	SCOr17	SCOr16		NaCl_48_Cappable_seq
NC_003888.3	+	6271504	1	1	1	SCOr17	SCOr16		Normal_24_Cappable_seq
NC_003888.3	+	6271569	13	16	28	SCOr17			Normal_48_Cappable_seq
NC_003888.3	+	6271680	1	2	1	SCOr17			NaCl_48_Cappable_seq
NC_003888.3	+	6271806	199	155	181		SCOr17		Normal_48_Cappable_seq
NC_003888.3	+	6271806	1	46	15		SCOr17		NaCl_48_Cappable_seq
NC_003888.3	+	6271842	1	3	3		SCOr17		NaCl_24_Cappable_seq
NC_003888.3	+	6271842	2	6	2		SCOr17		NaCl_48_Cappable_seq
NC_003888.3	+	6271915	2	1	1		SCOr17		Normal_48_Cappable_seq
NC_003888.3	+	6271930	3	3	3		SCOr17		Normal_24_Cappable_seq
NC_003888.3	+	6271930	6	7	5		SCOr17		Normal_48_Cappable_seq
NC_003888.3	+	6271930	4	4	1		SCOr17		NaCl_24_Cappable_seq
NC_003888.3	+	6271930	5	1	5		SCOr17		NaCl_48_Cappable_seq
NC_003888.3	+	6271967	5	3	1		SCOr17		Normal_24_Cappable_seq
NC_003888.3	+	6271967	16	32	20		SCOr17		Normal_48_Cappable_seq
NC_003888.3	+	6272046	2	1	2		SCOr17		Normal_24_Cappable_seq
NC_003888.3	+	6272046	34	147	108		SCOr17		Normal_48_Cappable_seq
NC_003888.3	+	6272056	3	2	2		SCOr17		Normal_24_Cappable_seq
NC_003888.3	+	6272061	1	5	4		SCOr17		NaCl_24_Cappable_seq
NC_003888.3	+	6272069	3	2	6		SCOr17		Normal_24_Cappable_seq
NC_003888.3	+	6272069	1	2	5		SCOr17		Normal_48_Cappable_seq
NC_003888.3	+	6272069	1	2	3		SCOr17		NaCl_24_Cappable_seq
NC_003888.3	+	6272069	1	3	2		SCOr17		NaCl_48_Cappable_seq
NC_003888.3	+	6272084	20	2	2		SCOr17		Normal_24_Cappable_seq
NC_003888.3	+	6272097	108	28	44		SCOr17		Normal_24_Cappable_seq
NC_003888.3	+	6272097	140	133	104		SCOr17		Normal_48_Cappable_seq
NC_003888.3	+	6272097	162	31	19		SCOr17		NaCl_24_Cappable_seq
NC_003888.3	+	6272097	204	1282	474		SCOr17		NaCl_48_Cappable_seq
NC_003888.3	+	6272106	2	5	3		SCOr17		Normal_24_Cappable_seq
NC_003888.3	+	6272114	2	1	2		SCOr17		NaCl_24_Cappable_seq
NC_003888.3	+	6272215	1	487	29		SCOr17		NaCl_48_Cappable_seq
NC_003888.3	+	6272277	85	130	585		SCOr17		Normal_48_Cappable_seq
NC_003888.3	+	6272277	62	601	2		SCOr17		NaCl_48_Cappable_seq
NC_003888.3	+	6273095	67	210	8		SCOr17		Normal_48_Cappable_seq
NC_003888.3	+	6273095	103	348	60		SCOr17		NaCl_48_Cappable_seq
NC_003888.3	+	6273142	13	2	6		SCOr17		Normal_24_Cappable_seq
NC_003888.3	+	6273293	2	3	3		SCOr17		NaCl_24_Cappable_seq
NC_003888.3	+	6273328	9	5	8		SCOr17		Normal_48_Cappable_seq
NC_003888.3	+	6273328	4	3	1		SCOr17		NaCl_24_Cappable_seq
NC_003888.3	+	6273336	4	52	77		SCOr17		NaCl_48_Cappable_seq
NC_003888.3	+	6273343	9	177	729		SCOr17		Normal_48_Cappable_seq
NC_003888.3	+	6273356	12	4	38		SCOr17		Normal_24_Cappable_seq
NC_003888.3	+	6273368	1	1	4		SCOr17		Normal_24_Cappable_seq
NC_003888.3	+	6273368	3	7	3		SCOr17		NaCl_48_Cappable_seq
NC_003888.3	+	6273381	186	4	1		SCOr17		NaCl_48_Cappable_seq
NC_003888.3	+	6273435	3	6	4		SCOr17		NaCl_48_Cappable_seq
NC_003888.3	+	6273890	1	2	94		SCOr17		Normal_48_Cappable_seq
NC_003888.3	+	6274003	44	1	14		SCOr17		Normal_48_Cappable_seq
NC_003888.3	+	6274003	1	8	10		SCOr17		NaCl_48_Cappable_seq
NC_003888.3	+	6274062	87	317	26		SCOr17		Normal_48_Cappable_seq
NC_003888.3	+	6274062	1	157	1		SCOr17		NaCl_48_Cappable_seq
NC_003888.3	+	6274115	7	104	3		SCOr17		NaCl_48_Cappable_seq
NC_003888.3	+	6274172	6	8	3		SCOr17		Normal_24_Cappable_seq
NC_003888.3	+	6274172	120	19	26		SCOr17		Normal_48_Cappable_seq
NC_003888.3	+	6274235	159	124	1		SCOr17		Normal_48_Cappable_seq
NC_003888.3	+	6274253	28	2	125		SCOr17		Normal_48_Cappable_seq
NC_003888.3	+	6274294	88	58	1		SCOr17		Normal_24_Cappable_seq
NC_003888.3	+	6274325	22	7	1		SCOr17		Normal_48_Cappable_seq
NC_003888.3	+	6274342	9	117	13		SCOr17		Normal_48_Cappable_seq
NC_003888.3	+	6274354	9	254	9		SCOr17		NaCl_48_Cappable_seq
NC_003888.3	+	6274680	142	362	320	SCOr18	SCOr17		Normal_48_Cappable_seq
NC_003888.3	+	6274680	198	682	76	SCOr18	SCOr17		NaCl_48_Cappable_seq
NC_003888.3	+	6274833	1	1	1	SCOr18	SCOr17		Normal_48_Cappable_seq
NC_003888.3	+	6274875	4	2	2	SCOr18	SCOr17		Normal_48_Cappable_seq
NC_003888.3	+	6275003	1	5	1	SCOr18			Normal_48_Cappable_seq
NC_003888.3	+	6275223	1	1	1	SCO5746			Normal_24_Cappable_seq
NC_003888.3	+	6275223	3	5	5	SCO5746			Normal_48_Cappable_seq
NC_003888.3	+	6275223	227	3	2	SCO5746			NaCl_24_Cappable_seq
NC_003888.3	+	6285148	1	1	2	SCO5749			NaCl_24_Cappable_seq
NC_003888.3	+	6289047	63	5	5	SCO5751			Normal_24_Cappable_seq
NC_003888.3	+	6289047	65	327	4	SCO5751			Normal_48_Cappable_seq
NC_003888.3	+	6289047	4	5	2	SCO5751			NaCl_24_Cappable_seq
NC_003888.3	+	6289047	3	5	9	SCO5751			NaCl_48_Cappable_seq
NC_003888.3	+	6290145	1	6	359	SCO5752			Normal_24_Cappable_seq
NC_003888.3	+	6292857	1	332	22	SCO5755	SCO5754		Normal_48_Cappable_seq
NC_003888.3	+	6293028	5	2	10	SCO5755			Normal_24_Cappable_seq
NC_003888.3	+	6293028	4	6	6	SCO5755			Normal_48_Cappable_seq
NC_003888.3	+	6293028	3	3	5	SCO5755			NaCl_24_Cappable_seq
NC_003888.3	+	6293028	7	5	7	SCO5755			NaCl_48_Cappable_seq
NC_003888.3	-	6310032	68	12	111	SCO5772			Normal_24_Cappable_seq
NC_003888.3	-	6310032	154	260	69	SCO5772			Normal_48_Cappable_seq
NC_003888.3	-	6338706	2	3	2	SCO5798			Normal_24_Cappable_seq
NC_003888.3	-	6351323	2	1	1		SCO5806		Normal_24_Cappable_seq
NC_003888.3	+	6352816	2	1	2	SCO5809			Normal_24_Cappable_seq
NC_003888.3	+	6356446	1	1	1	SCO5812			Normal_48_Cappable_seq
NC_003888.3	+	6359074	1	2	3	SCO5815			Normal_24_Cappable_seq
NC_003888.3	+	6359074	1	1	1	SCO5815			Normal_48_Cappable_seq
NC_003888.3	+	6359074	2	4	3	SCO5815			NaCl_24_Cappable_seq
NC_003888.3	-	6370473	2	1	2				Normal_24_Cappable_seq
NC_003888.3	-	6370473	1	3	2				NaCl_24_Cappable_seq
NC_003888.3	-	6370597	295	4	5				Normal_24_Cappable_seq
NC_003888.3	-	6370597	248	394	90				Normal_48_Cappable_seq
NC_003888.3	-	6370597	5	8	3				NaCl_24_Cappable_seq
NC_003888.3	-	6370597	20	3	8				NaCl_48_Cappable_seq
NC_003888.3	-	6370775	243	10	10				Normal_24_Cappable_seq
NC_003888.3	-	6370775	188	15	19				Normal_48_Cappable_seq
NC_003888.3	-	6370775	9	12	13				NaCl_24_Cappable_seq
NC_003888.3	-	6370775	156	294	223				NaCl_48_Cappable_seq
NC_003888.3	-	6370789	9	8	13				Normal_24_Cappable_seq
NC_003888.3	-	6370789	11	221	13				Normal_48_Cappable_seq
NC_003888.3	-	6370789	6	11	7				NaCl_24_Cappable_seq
NC_003888.3	-	6370789	233	65	10				NaCl_48_Cappable_seq
NC_003888.3	-	6394796	2	6	3	SCO5841		SCO5842	Normal_24_Cappable_seq
NC_003888.3	-	6394796	2	4	3	SCO5841		SCO5842	Normal_48_Cappable_seq
NC_003888.3	-	6394796	2	3	5	SCO5841		SCO5842	NaCl_24_Cappable_seq
NC_003888.3	-	6394796	2	3	1	SCO5841		SCO5842	NaCl_48_Cappable_seq
NC_003888.3	-	6412509	2	2	3	SCO5855			Normal_48_Cappable_seq
NC_003888.3	-	6412509	1	2	2	SCO5855			NaCl_48_Cappable_seq
NC_003888.3	+	6412686	6	3	2	SCO5856			Normal_24_Cappable_seq
NC_003888.3	+	6412686	5	9	15	SCO5856			Normal_48_Cappable_seq
NC_003888.3	+	6412686	16	3	6	SCO5856			NaCl_48_Cappable_seq
NC_003888.3	+	6421225	1	3	1	SCO5864			Normal_48_Cappable_seq
NC_003888.3	+	6421457	1	2	2	SCO5864			Normal_48_Cappable_seq
NC_003888.3	+	6421541	1	1	1	SCO5864			Normal_24_Cappable_seq
NC_003888.3	-	6423359	2	5	82	SCO5866			NaCl_48_Cappable_seq
NC_003888.3	+	6424274	1	2	2	SCO5869	SCO5868		Normal_24_Cappable_seq
NC_003888.3	+	6424274	2	1	2	SCO5869	SCO5868		Normal_48_Cappable_seq
NC_003888.3	+	6424526	2	1	1	SCO5869	SCO5868		Normal_48_Cappable_seq
NC_003888.3	+	6424526	2	4	2	SCO5869	SCO5868		NaCl_24_Cappable_seq
NC_003888.3	+	6429608	210	4	3	SCO5874	SCO5873		Normal_24_Cappable_seq
NC_003888.3	+	6429608	2	2	3	SCO5874	SCO5873		NaCl_48_Cappable_seq
NC_003888.3	+	6432601	1	3	3		SCO5877		Normal_24_Cappable_seq
NC_003888.3	+	6432601	3	3	1		SCO5877		Normal_48_Cappable_seq
NC_003888.3	+	6432601	2	3	1		SCO5877		NaCl_24_Cappable_seq
NC_003888.3	-	6444315	10	4	13	SCO5887			Normal_24_Cappable_seq
NC_003888.3	-	6444315	5	7	7	SCO5887			Normal_48_Cappable_seq
NC_003888.3	-	6444315	708	235	5	SCO5887			NaCl_24_Cappable_seq
NC_003888.3	-	6444315	4	232	8	SCO5887			NaCl_48_Cappable_seq
NC_003888.3	+	6465626	1	1	2	SCO5900			Normal_48_Cappable_seq
NC_003888.3	-	6482625	3	4	1	SCO5914			Normal_48_Cappable_seq
NC_003888.3	+	6484345	534	86	743				Normal_24_Cappable_seq
NC_003888.3	+	6484345	245	466	81				Normal_48_Cappable_seq
NC_003888.3	+	6484345	274	97	84				NaCl_24_Cappable_seq
NC_003888.3	+	6484345	343	847	73				NaCl_48_Cappable_seq
NC_003888.3	+	6484364	11	6	5				Normal_24_Cappable_seq
NC_003888.3	+	6484364	9	9	2				Normal_48_Cappable_seq
NC_003888.3	+	6484364	9	6	8				NaCl_24_Cappable_seq
NC_003888.3	+	6484364	1	6	4				NaCl_48_Cappable_seq
NC_003888.3	+	6484401	2	2	4				NaCl_24_Cappable_seq
NC_003888.3	+	6484413	2	6	9				Normal_48_Cappable_seq
NC_003888.3	+	6484413	2	6	1				NaCl_24_Cappable_seq
NC_003888.3	+	6484459	5	13	3				Normal_24_Cappable_seq
NC_003888.3	+	6484459	4	6	6				Normal_48_Cappable_seq
NC_003888.3	+	6484459	5	1	3				NaCl_24_Cappable_seq
NC_003888.3	+	6484459	6	13	3				NaCl_48_Cappable_seq
NC_003888.3	+	6484468	1	1	3	SCO5917			Normal_48_Cappable_seq
[truncated: 189 more rows]

## Sheet: Supplementary Table 7
Supplementary Table 7. Accession numbers of the Illumina sequencing files.
BioProject	BioSample	SRA Project Accession	SRA Run Accession	Sequencing type
PRJNA1300466	SAMN50418823	SRP606791	SRR34876289	Whole transcriptome
PRJNA1300473	SAMN50418776	SRP606800	SRR34876280	Whole transcriptome
PRJNA1300495	SAMN50418858	SRP606801	SRR34876279	Whole transcriptome
PRJNA1300493	SAMN50418777	SRP606797	SRR34876283	Whole transcriptome
PRJNA1300472	SAMN50418856	SRP606799	SRR34876281	Whole transcriptome
PRJNA1300494	SAMN50418809	SRP606802	SRR34876278	Whole transcriptome
PRJNA1300490	SAMN50418859	SRP606803	SRR34876277	Whole transcriptome
PRJNA1300489	SAMN50418827	SRP606790	SRR34876290	Whole transcriptome
PRJNA1300485	SAMN50418820	SRP606798	SRR34876282	Whole transcriptome
PRJNA1300459	SAMN50418824	SRP606804	SRR34876276	Whole transcriptome
PRJNA1300458	SAMN50418826	SRP606805	SRR34876275	Whole transcriptome
PRJNA1300484	SAMN50418825	SRP606796	SRR34876284	Whole transcriptome
PRJNA1300483	SAMN50418808	SRP606794	SRR34876286	Whole transcriptome
PRJNA1300486	SAMN50418774	SRP606795	SRR34876285	Whole transcriptome
PRJNA1300467	SAMN50418821	SRP606787	SRR34876293	Whole transcriptome
PRJNA1300480	SAMN50418822	SRP606786	SRR34876294	Whole transcriptome
PRJNA1300478	SAMN50418818	SRP606793	SRR34876287	Whole transcriptome
PRJNA1300481	SAMN50418817	SRP606789	SRR34876291	Whole transcriptome
PRJNA1300461	SAMN50418775	SRP606785	SRR34876295	Whole transcriptome
PRJNA1300488	SAMN50418857	SRP606788	SRR34876292	Whole transcriptome
PRJNA1300477	SAMN50418819	SRP606792	SRR34876288	Whole transcriptome
PRJNA1300471	SAMN50418813	SRP613683	SRR35159664	Cappable-seq
PRJNA1300479	SAMN50418810	SRP613684	SRR35159663	Cappable-seq
PRJNA1300474	SAMN50418812	SRP613686	SRR35159661	Cappable-seq
PRJNA1300460	SAMN50418806	SRP613681	SRR35159666	Cappable-seq
PRJNA1300475	SAMN50418807	SRP613675	SRR35159672	Cappable-seq
PRJNA1300470	SAMN50418811	SRP613677	SRR35159670	Cappable-seq
PRJNA1300469	SAMN50418805	SRP613679	SRR35159669	Cappable-seq
PRJNA1300464	SAMN50418804	SRP613678	SRR35159668	Cappable-seq
PRJNA1300468	SAMN50418778	SRP613682	SRR35159665	Cappable-seq
PRJNA1300465	SAMN50418773	SRP613680	SRR35159667	Cappable-seq
PRJNA1300462	SAMN50418779	SRP613676	SRR35159671	Cappable-seq
PRJNA1300463	SAMN50418772	SRP613685	SRR35159662	Cappable-seq
